# Supplementary material for: Crystal structure of [2-({4-[2,6-bis(pyri­din-2-yl)pyri­din-4-yl]phenyl}(methyl)amino)­ethanol-κ3 N,N′,N′′]bis­(thio­cyan­ato-κN)zinc N,N-di­methyl­formamide monosolvate
Source: Acta Crystallogr Sect E Struct Rep Online. 2014 Sep 6;70(Pt 10):m347–8. doi: 10.1107/S1600536814019527 (PMC4257219; doi:10.1107/S1600536814019527)
Supplement: Supplementary file 1 [file e-70-0m347-sup1.cif]

##############################################################################
#                                                                            #
# This CIF contains the data in a paper accepted for publication in          #
# Acta Crystallographica Section E. It conforms to the requirements of       #
# Notes for Authors for Acta Crystallographica Section E, and has been       #
# peer reviewed under the auspices of the IUCr Commission on Journals.       #
#                                                                            #
# Full details of the Crystallographic Information File format               #
# are given in the paper "The Crystallographic Information File (CIF):       #
# a New Standard Archive File for Crystallography" by S. R. Hall, F. H.      #
# Allen and I. D. Brown [Acta Cryst. (1991), A47, 655-685].                  #
#                                                                            #
# The current version of the core CIF dictionary is obtainable from          #
# ftp://ftp.iucr.org/pub/cif_core.dic.                                       #
#                                                                            #
# Software is freely available for graphical display of the structure(s)     #
# in this CIF. For information consult the CIF software page                 #
# http://www.iucr.org/resources/cif/software.                                #
#                                                                            #
# This file may be used for bona fide research purposes within the           #
# scientific community so long as proper attribution is given to the journal # 
# article from which it was obtained.                                        #
#                                                                            #
##############################################################################
data_I
_database_code_depnum_ccdc_archive 'CCDC 1020385'
_audit_creation_method     SHELXL-97
_chemical_name_systematic
;\
[2-({4-[2,6-Bis(pyridin-2-yl)pyridin-4-yl]phenyl}(methyl)amino)ethanol-\
\k^3^<i>N</i>,<i>N</i>',<i>N</i>'']bis(thiocyanato-\k<i>N</i>)zinc
<i>N</i>,<i>N</i>-dimethylformamide monosolvate
;
_chemical_name_common     ?
_chemical_formula_moiety     'C26 H22 N6 O S2 Zn, C3 H7 N O'
_chemical_formula_sum     'C29 H29 N7 O2 S2 Zn'
_chemical_formula_iupac     '[Zn (N C S)2 (C24 H22 N4 O)], C3 H7 N O'
_chemical_formula_weight     637.08
_chemical_melting_point     ?
_symmetry_cell_setting     triclinic
_symmetry_space_group_name_H-M     'P -1'
_symmetry_space_group_name_Hall     '-P 1'
loop_
    _symmetry_equiv_pos_as_xyz
    'x, y, z'
    '-x, -y, -z'
_cell_length_a     9.565(5)
_cell_length_b     12.969(5)
_cell_length_c     13.652(5)
_cell_angle_alpha     115.656(5)
_cell_angle_beta     94.646(5)
_cell_angle_gamma     91.621(5)
_cell_volume     1517.7(11)
_cell_formula_units_Z     2
_cell_measurement_reflns_used     2689
_cell_measurement_theta_min     2.57
_cell_measurement_theta_max     21.76
_cell_measurement_temperature     298(2)
_exptl_crystal_description     block
_exptl_crystal_colour     orange
_exptl_crystal_size_max     0.30
_exptl_crystal_size_mid     0.20
_exptl_crystal_size_min     0.20
_exptl_crystal_density_diffrn     1.394
_exptl_crystal_density_meas     ?
_exptl_crystal_density_method     'not measured'
_exptl_crystal_F_000     660
_exptl_absorpt_coefficient_mu     0.985
_exptl_absorpt_correction_type     multi-scan
_exptl_absorpt_process_details     '(SADABS; Bruker, 2002)'
_exptl_absorpt_correction_T_min     0.7565
_exptl_absorpt_correction_T_max     0.8273
_exptl_special_details     ?
_diffrn_ambient_temperature     298(2)
_diffrn_radiation_type     MoK\a
_diffrn_radiation_wavelength     0.71069
_diffrn_radiation_source     'fine-focus sealed tube'
_diffrn_radiation_monochromator     graphite
_diffrn_measurement_device_type     'Bruker SMART 1000 CCD area-detector'
_diffrn_measurement_method     'phi and omega scans'
_diffrn_detector_area_resol_mean     ?
_diffrn_reflns_number     10881
_diffrn_reflns_av_R_equivalents     0.0285
_diffrn_reflns_av_sigmaI/netI     0.0472
_diffrn_reflns_theta_min     1.66
_diffrn_reflns_theta_max     25.00
_diffrn_reflns_theta_full     25.00
_diffrn_measured_fraction_theta_max     0.989
_diffrn_measured_fraction_theta_full     0.989
_diffrn_reflns_limit_h_min     -11
_diffrn_reflns_limit_h_max     11
_diffrn_reflns_limit_k_min     -15
_diffrn_reflns_limit_k_max     15
_diffrn_reflns_limit_l_min     -14
_diffrn_reflns_limit_l_max     16
_diffrn_standards_number     ?
_diffrn_standards_interval_count     ?
_diffrn_standards_interval_time     ?
_diffrn_standards_decay_%     ?
_refine_special_details
;
Refinement of <i>F</i>^2^ against ALL reflections. The weighted <i>R</i>-factor
<i>wR</i> and goodness of fit <i>S</i> are based on <i>F</i>^2^, conventional
<i>R</i>-factors <i>R</i> are based on <i>F</i>, with <i>F</i> set to zero for
negative <i>F</i>^2^. The threshold expression of <i>F</i>^2^ >
\s(<i>F</i>^2^) is used only for calculating <i>R</i>-factors(gt) <i>etc</i>.
and is not relevant to the choice of reflections for refinement.
<i>R</i>-factors based on <i>F</i>^2^ are statistically about twice as large
as those based on <i>F</i>, and <i>R</i>- factors based on ALL data will be
even larger.
;
_reflns_number_total     5293
_reflns_number_gt     3729
_reflns_threshold_expression     >2sigma(I)
_refine_ls_structure_factor_coef     Fsqd
_refine_ls_matrix_type     full
_refine_ls_R_factor_all     0.0885
_refine_ls_R_factor_gt     0.0598
_refine_ls_wR_factor_gt     0.1574
_refine_ls_wR_factor_ref     0.1742
_refine_ls_goodness_of_fit_ref     0.990
_refine_ls_restrained_S_all     0.990
_refine_ls_number_reflns     5293
_refine_ls_number_parameters     373
_refine_ls_number_restraints     0
_refine_ls_hydrogen_treatment     constr
_refine_ls_weighting_scheme     calc
_refine_ls_weighting_details
         'calc w=1/[\s^2^(Fo^2^)+(0.0928P)^2^+1.3834P] where P=(Fo^2^+2Fc^2^)/3'
_atom_sites_solution_hydrogens     geom
_atom_sites_solution_primary     direct
_atom_sites_solution_secondary     difmap
_refine_ls_shift/su_max     0.006
_refine_ls_shift/su_mean     0.000
_refine_diff_density_max     0.874
_refine_diff_density_min     -0.723
_refine_ls_extinction_method     none
_refine_ls_extinction_coef     ?
loop_
    _atom_type_symbol
    _atom_type_description
    _atom_type_scat_dispersion_real
    _atom_type_scat_dispersion_imag
    _atom_type_scat_source
    'C' 'C' 0.0033 0.0016
                         'International Tables Vol C Tables 4.2.6.8 and 6.1.1.4'
    'H' 'H' 0.0000 0.0000
                         'International Tables Vol C Tables 4.2.6.8 and 6.1.1.4'
    'N' 'N' 0.0061 0.0033
                         'International Tables Vol C Tables 4.2.6.8 and 6.1.1.4'
    'O' 'O' 0.0106 0.0060
                         'International Tables Vol C Tables 4.2.6.8 and 6.1.1.4'
    'S' 'S' 0.1246 0.1234
                         'International Tables Vol C Tables 4.2.6.8 and 6.1.1.4'
    'Zn' 'Zn' 0.2839 1.4301
                         'International Tables Vol C Tables 4.2.6.8 and 6.1.1.4'
_computing_data_collection     'SMART (Bruker, 2007)'
_computing_cell_refinement     'SAINT (Bruker, 2007)'
_computing_data_reduction     'SAINT (Bruker, 2007)'
_computing_structure_solution     'SHELXTL (Sheldrick, 2008)'
_computing_structure_refinement     'SHELXTL (Sheldrick, 2008)'
_computing_molecular_graphics     'SHELXTL (Sheldrick, 2008)'
_computing_publication_material     'SHELXTL (Sheldrick, 2008)'
loop_
    _atom_site_type_symbol
    _atom_site_label
    _atom_site_fract_x
    _atom_site_fract_y
    _atom_site_fract_z
    _atom_site_U_iso_or_equiv
    _atom_site_adp_type
    _atom_site_calc_flag
    _atom_site_refinement_flags
    _atom_site_occupancy
    _atom_site_symmetry_multiplicity
    _atom_site_disorder_assembly
    _atom_site_disorder_group
    Zn Zn1 0.69718(6) 1.21976(4) 0.76963(4) 0.0543(2) Uani d . 1 1 . .
    S S2 0.5329(2) 1.42626(13) 0.57934(12) 0.0919(6) Uani d . 1 1 . .
    S S1 1.18423(19) 1.2588(2) 0.87203(16) 0.1314(9) Uani d . 1 1 . .
    C C11 0.4729(5) 0.8990(4) 0.6857(3) 0.0493(10) Uani d . 1 1 . .
    H H11 0.4628 0.8285 0.6244 0.059 Uiso calc R 1 1 . .
    C C7 0.3121(5) 0.8217(4) 0.7783(4) 0.0508(11) Uani d . 1 1 . .
    N N4 0.7085(4) 1.0716(3) 0.6082(3) 0.0570(10) Uani d . 1 1 . .
    C C10 0.4020(4) 0.9141(4) 0.7772(3) 0.0473(10) Uani d . 1 1 . .
    N N2 0.5729(4) 1.0896(3) 0.7721(3) 0.0462(8) Uani d . 1 1 . .
    C C21 0.6321(5) 0.8772(4) 0.4976(4) 0.0616(13) Uani d . 1 1 . .
    H H21 0.5795 0.8117 0.4886 0.074 Uiso calc R 1 1 . .
    C C20 0.6351(5) 0.9760(4) 0.5926(3) 0.0474(10) Uani d . 1 1 . .
    C C15 0.5317(5) 1.2277(4) 0.9491(4) 0.0509(11) Uani d . 1 1 . .
    C C14 0.4221(5) 1.0233(4) 0.8652(4) 0.0514(11) Uani d . 1 1 . .
    H H14 0.3781 1.0387 0.9280 0.062 Uiso calc R 1 1 . .
    C C25 0.5934(6) 1.3671(4) 0.6558(4) 0.0601(12) Uani d . 1 1 . .
    N N3 0.6160(4) 1.2966(3) 0.9271(3) 0.0552(9) Uani d . 1 1 . .
    C C13 0.5056(4) 1.1074(4) 0.8597(3) 0.0464(10) Uani d . 1 1 . .
    C C12 0.5556(4) 0.9861(4) 0.6862(3) 0.0458(10) Uani d . 1 1 . .
    C C5 0.2196(6) 0.6233(4) 0.6932(4) 0.0746(16) Uani d . 1 1 . .
    H H5 0.2168 0.5511 0.6346 0.089 Uiso calc R 1 1 . .
    C C4 0.1361(5) 0.6400(4) 0.7783(4) 0.0641(13) Uani d . 1 1 . .
    C C8 0.2290(5) 0.8372(4) 0.8625(4) 0.0595(12) Uani d . 1 1 . .
    H H8 0.2308 0.9098 0.9205 0.071 Uiso calc R 1 1 . .
    N N1 0.0541(6) 0.5523(4) 0.7781(4) 0.0904(16) Uani d . 1 1 . .
    C C9 0.1450(5) 0.7506(4) 0.8635(4) 0.0636(13) Uani d . 1 1 . .
    H H9 0.0928 0.7657 0.9222 0.076 Uiso calc R 1 1 . .
    C C16 0.4713(5) 1.2637(4) 1.0458(4) 0.0632(13) Uani d . 1 1 . .
    H H16 0.4126 1.2139 1.0592 0.076 Uiso calc R 1 1 . .
    C C22 0.7081(6) 0.8762(5) 0.4153(4) 0.0701(14) Uani d . 1 1 . .
    H H22 0.7072 0.8101 0.3500 0.084 Uiso calc R 1 1 . .
    C C6 0.3040(6) 0.7096(4) 0.6943(4) 0.0671(14) Uani d . 1 1 . .
    H H6 0.3589 0.6938 0.6370 0.081 Uiso calc R 1 1 . .
    C C17 0.5010(6) 1.3769(5) 1.1227(4) 0.0736(15) Uani d . 1 1 . .
    H H17 0.4627 1.4041 1.1891 0.088 Uiso calc R 1 1 . .
    C C26 1.0166(7) 1.2465(5) 0.8394(4) 0.0734(15) Uani d . 1 1 . .
    C C23 0.7846(6) 0.9739(5) 0.4315(5) 0.0787(16) Uani d . 1 1 . .
    H H23 0.8370 0.9751 0.3775 0.094 Uiso calc R 1 1 . .
    C C18 0.5873(6) 1.4481(5) 1.0997(5) 0.0775(16) Uani d . 1 1 . .
    H H18 0.6069 1.5244 1.1499 0.093 Uiso calc R 1 1 . .
    C C24 0.7831(6) 1.0690(5) 0.5274(5) 0.0733(15) Uani d . 1 1 . .
    H H24 0.8356 1.1351 0.5379 0.088 Uiso calc R 1 1 . .
    N N6 0.6325(5) 1.3253(4) 0.7093(4) 0.0690(11) Uani d . 1 1 . .
    C C19 0.6443(6) 1.4058(4) 1.0021(4) 0.0687(14) Uani d . 1 1 . .
    H H19 0.7042 1.4538 0.9874 0.082 Uiso calc R 1 1 . .
    O O2 0.7459(6) 0.9090(5) 0.9008(4) 0.1267(19) Uani d . 1 1 . .
    O O1 -0.0642(12) 0.3133(8) 0.5213(8) 0.253(5) Uani d . 1 1 . .
    H H1C -0.1604 0.2942 0.4900 0.379 Uiso d R 1 1 . .
    C C3 -0.0373(8) 0.5720(6) 0.8653(6) 0.111(3) Uani d . 1 1 . .
    H H3A 0.0188 0.6023 0.9346 0.166 Uiso calc R 1 1 . .
    H H3B -0.0860 0.5009 0.8525 0.166 Uiso calc R 1 1 . .
    H H3C -0.1045 0.6258 0.8657 0.166 Uiso calc R 1 1 . .
    N N7 0.8572(6) 0.8651(5) 0.7513(5) 0.0909(16) Uani d . 1 1 . .
    N N5 0.8987(5) 1.2422(4) 0.8163(4) 0.0756(13) Uani d . 1 1 . .
    C C29 0.8300(9) 0.9318(8) 0.8483(7) 0.114(2) Uani d . 1 1 . .
    H H29 0.8783 1.0037 0.8819 0.137 Uiso calc R 1 1 . .
    C C2 0.0517(11) 0.4346(7) 0.6910(7) 0.129(3) Uani d . 1 1 . .
    H H2A 0.1441 0.4184 0.6657 0.155 Uiso calc R 1 1 . .
    H H2B 0.0240 0.3797 0.7177 0.155 Uiso calc R 1 1 . .
    C C28 0.7953(10) 0.7508(8) 0.6975(8) 0.141(3) Uani d . 1 1 . .
    H H28A 0.8676 0.6985 0.6717 0.212 Uiso calc R 1 1 . .
    H H28B 0.7307 0.7431 0.6368 0.212 Uiso calc R 1 1 . .
    H H28C 0.7459 0.7337 0.7478 0.212 Uiso calc R 1 1 . .
    C C1 -0.0503(12) 0.4279(10) 0.6026(10) 0.182(5) Uani d . 1 1 . .
    H H1A -0.1403 0.4510 0.6300 0.219 Uiso calc R 1 1 . .
    H H1B -0.0184 0.4786 0.5724 0.219 Uiso calc R 1 1 . .
    C C27 0.9575(8) 0.8978(9) 0.6971(8) 0.144(4) Uani d . 1 1 . .
    H H27A 0.9899 0.9767 0.7405 0.216 Uiso calc R 1 1 . .
    H H27B 0.9148 0.8882 0.6273 0.216 Uiso calc R 1 1 . .
    H H27C 1.0356 0.8506 0.6868 0.216 Uiso calc R 1 1 . .
loop_
    _atom_site_aniso_label
    _atom_site_aniso_U_11
    _atom_site_aniso_U_22
    _atom_site_aniso_U_33
    _atom_site_aniso_U_12
    _atom_site_aniso_U_13
    _atom_site_aniso_U_23
    Zn1 0.0543(4) 0.0515(3) 0.0586(4) -0.0060(2) -0.0007(2) 0.0270(3)
    S2 0.1544(17) 0.0717(9) 0.0591(9) 0.0319(10) 0.0163(9) 0.0352(8)
    S1 0.0642(11) 0.216(3) 0.0843(12) 0.0322(13) 0.0012(9) 0.0380(14)
    C11 0.058(3) 0.044(2) 0.040(2) 0.001(2) 0.006(2) 0.0134(19)
    C7 0.048(3) 0.052(3) 0.052(3) -0.001(2) 0.007(2) 0.022(2)
    N4 0.059(2) 0.058(2) 0.056(2) -0.0086(19) 0.0118(19) 0.0269(19)
    C10 0.046(2) 0.049(2) 0.048(3) 0.0038(19) 0.0056(19) 0.022(2)
    N2 0.048(2) 0.048(2) 0.0406(19) 0.0012(16) 0.0037(16) 0.0170(17)
    C21 0.068(3) 0.065(3) 0.049(3) -0.006(2) 0.013(2) 0.021(2)
    C20 0.049(2) 0.052(3) 0.041(2) 0.002(2) 0.0045(19) 0.020(2)
    C15 0.052(3) 0.051(3) 0.044(3) 0.003(2) -0.002(2) 0.018(2)
    C14 0.052(3) 0.059(3) 0.042(2) 0.006(2) 0.012(2) 0.020(2)
    C25 0.078(3) 0.049(3) 0.048(3) 0.006(2) 0.013(2) 0.015(2)
    N3 0.062(2) 0.049(2) 0.050(2) 0.0015(18) -0.0014(18) 0.0191(18)
    C13 0.045(2) 0.049(2) 0.043(2) 0.0040(19) 0.0044(19) 0.018(2)
    C12 0.048(2) 0.047(2) 0.045(2) 0.0013(19) 0.0058(19) 0.023(2)
    C5 0.096(4) 0.055(3) 0.066(3) -0.014(3) 0.030(3) 0.017(3)
    C4 0.071(3) 0.064(3) 0.060(3) -0.009(3) 0.014(3) 0.029(3)
    C8 0.068(3) 0.053(3) 0.052(3) -0.005(2) 0.015(2) 0.018(2)
    N1 0.115(4) 0.072(3) 0.072(3) -0.035(3) 0.029(3) 0.019(3)
    C9 0.071(3) 0.067(3) 0.055(3) -0.002(3) 0.024(2) 0.026(3)
    C16 0.066(3) 0.065(3) 0.051(3) 0.007(2) 0.008(2) 0.016(2)
    C22 0.084(4) 0.069(3) 0.053(3) -0.005(3) 0.019(3) 0.021(3)
    C6 0.077(4) 0.062(3) 0.060(3) -0.008(3) 0.026(3) 0.022(3)
    C17 0.088(4) 0.065(3) 0.051(3) 0.006(3) 0.009(3) 0.009(3)
    C26 0.074(4) 0.091(4) 0.049(3) 0.013(3) 0.009(3) 0.024(3)
    C23 0.090(4) 0.090(4) 0.065(4) -0.001(3) 0.029(3) 0.038(3)
    C18 0.088(4) 0.057(3) 0.062(3) 0.002(3) -0.003(3) 0.004(3)
    C24 0.079(4) 0.075(4) 0.070(4) -0.013(3) 0.014(3) 0.035(3)
    N6 0.086(3) 0.059(3) 0.066(3) 0.002(2) 0.001(2) 0.032(2)
    C19 0.081(4) 0.050(3) 0.065(3) -0.003(3) -0.001(3) 0.017(3)
    O2 0.142(5) 0.142(5) 0.098(4) -0.003(4) 0.047(3) 0.050(3)
    O1 0.304(13) 0.181(8) 0.201(9) -0.063(8) 0.005(8) 0.024(7)
    C3 0.141(6) 0.099(5) 0.088(5) -0.033(4) 0.046(4) 0.035(4)
    N7 0.090(4) 0.110(4) 0.090(4) 0.039(3) 0.033(3) 0.054(4)
    N5 0.054(3) 0.090(3) 0.081(3) -0.010(2) -0.005(2) 0.038(3)
    C29 0.125(7) 0.135(7) 0.095(6) 0.028(5) 0.032(5) 0.058(5)
    C2 0.177(9) 0.112(6) 0.097(6) -0.048(6) 0.042(6) 0.042(5)
    C28 0.159(9) 0.111(7) 0.146(8) 0.044(6) 0.004(6) 0.051(6)
    C1 0.167(10) 0.183(11) 0.143(9) -0.081(9) 0.005(8) 0.029(9)
    C27 0.090(5) 0.252(12) 0.157(8) 0.045(6) 0.039(5) 0.145(8)
_geom_special_details
;
All e.s.d.'s (except the e.s.d. in the dihedral angle between two l.s. planes)
are estimated using the full covariance matrix. The cell e.s.d.'s are taken
into account individually in the estimation of e.s.d.'s in distances, angles
and torsion angles; correlations between e.s.d.'s in cell parameters are only
used when they are defined by crystal symmetry. An approximate (isotropic)
treatment of cell e.s.d.'s is used for estimating e.s.d.'s involving l.s.
planes.
;
loop_
    _geom_bond_atom_site_label_1
    _geom_bond_atom_site_label_2
    _geom_bond_site_symmetry_2
    _geom_bond_distance
    _geom_bond_publ_flag
    Zn1 N2 . 2.051(4) y
    Zn1 N3 . 2.163(4) y
    Zn1 N4 . 2.224(4) y
    Zn1 N5 . 1.953(5) y
    Zn1 N6 . 1.969(4) y
    S2 C25 . 1.623(6) ?
    S1 C26 . 1.613(7) ?
    C11 C12 . 1.359(6) ?
    C11 C10 . 1.410(6) ?
    C11 H11 . 0.9300 ?
    C7 C8 . 1.395(6) ?
    C7 C6 . 1.404(7) ?
    C7 C10 . 1.462(6) ?
    N4 C20 . 1.331(6) ?
    N4 C24 . 1.351(6) ?
    C10 C14 . 1.401(6) ?
    N2 C13 . 1.339(5) ?
    N2 C12 . 1.341(5) ?
    C21 C20 . 1.370(6) ?
    C21 C22 . 1.382(7) ?
    C21 H21 . 0.9300 ?
    C20 C12 . 1.499(6) ?
    C15 N3 . 1.330(6) ?
    C15 C16 . 1.378(6) ?
    C15 C13 . 1.505(6) ?
    C14 C13 . 1.366(6) ?
    C14 H14 . 0.9300 ?
    C25 N6 . 1.130(6) ?
    N3 C19 . 1.343(6) ?
    C5 C6 . 1.355(7) ?
    C5 C4 . 1.405(7) ?
    C5 H5 . 0.9300 ?
    C4 N1 . 1.362(6) ?
    C4 C9 . 1.397(7) ?
    C8 C9 . 1.368(6) ?
    C8 H8 . 0.9300 ?
    N1 C2 . 1.471(9) ?
    N1 C3 . 1.472(7) ?
    C9 H9 . 0.9300 ?
    C16 C17 . 1.389(7) ?
    C16 H16 . 0.9300 ?
    C22 C23 . 1.367(8) ?
    C22 H22 . 0.9300 ?
    C6 H6 . 0.9300 ?
    C17 C18 . 1.372(8) ?
    C17 H17 . 0.9300 ?
    C26 N5 . 1.139(7) ?
    C23 C24 . 1.357(8) ?
    C23 H23 . 0.9300 ?
    C18 C19 . 1.369(8) ?
    C18 H18 . 0.9300 ?
    C24 H24 . 0.9300 ?
    C19 H19 . 0.9300 ?
    O2 C29 . 1.229(8) ?
    O1 C1 . 1.412(12) ?
    O1 H1C . 0.9600 ?
    C3 H3A . 0.9600 ?
    C3 H3B . 0.9600 ?
    C3 H3C . 0.9600 ?
    N7 C29 . 1.283(9) ?
    N7 C27 . 1.418(8) ?
    N7 C28 . 1.423(10) ?
    C29 H29 . 0.9300 ?
    C2 C1 . 1.459(13) ?
    C2 H2A . 0.9700 ?
    C2 H2B . 0.9700 ?
    C28 H28A . 0.9600 ?
    C28 H28B . 0.9600 ?
    C28 H28C . 0.9600 ?
    C1 H1A . 0.9700 ?
    C1 H1B . 0.9700 ?
    C27 H27A . 0.9600 ?
    C27 H27B . 0.9600 ?
    C27 H27C . 0.9600 ?
loop_
    _geom_angle_atom_site_label_1
    _geom_angle_atom_site_label_2
    _geom_angle_atom_site_label_3
    _geom_angle_site_symmetry_1
    _geom_angle_site_symmetry_3
    _geom_angle
    _geom_angle_publ_flag
    N5 Zn1 N6 . . 113.0(2) ?
    N5 Zn1 N2 . . 122.32(17) ?
    N6 Zn1 N2 . . 124.49(17) ?
    N5 Zn1 N3 . . 99.89(17) ?
    N6 Zn1 N3 . . 100.04(16) ?
    N2 Zn1 N3 . . 75.96(14) ?
    N5 Zn1 N4 . . 96.67(17) ?
    N6 Zn1 N4 . . 95.28(16) ?
    N2 Zn1 N4 . . 74.93(14) ?
    N3 Zn1 N4 . . 150.86(15) ?
    C12 C11 C10 . . 120.8(4) ?
    C12 C11 H11 . . 119.6 ?
    C10 C11 H11 . . 119.6 ?
    C8 C7 C6 . . 114.9(4) ?
    C8 C7 C10 . . 123.1(4) ?
    C6 C7 C10 . . 122.0(4) ?
    C20 N4 C24 . . 118.1(4) ?
    C20 N4 Zn1 . . 115.1(3) ?
    C24 N4 Zn1 . . 126.8(3) ?
    C14 C10 C11 . . 115.6(4) ?
    C14 C10 C7 . . 122.6(4) ?
    C11 C10 C7 . . 121.7(4) ?
    C13 N2 C12 . . 118.7(4) ?
    C13 N2 Zn1 . . 120.2(3) ?
    C12 N2 Zn1 . . 121.1(3) ?
    C20 C21 C22 . . 119.1(5) ?
    C20 C21 H21 . . 120.4 ?
    C22 C21 H21 . . 120.4 ?
    N4 C20 C21 . . 122.1(4) ?
    N4 C20 C12 . . 114.6(4) ?
    C21 C20 C12 . . 123.2(4) ?
    N3 C15 C16 . . 122.7(4) ?
    N3 C15 C13 . . 115.0(4) ?
    C16 C15 C13 . . 122.3(4) ?
    C13 C14 C10 . . 120.5(4) ?
    C13 C14 H14 . . 119.7 ?
    C10 C14 H14 . . 119.7 ?
    N6 C25 S2 . . 178.5(5) ?
    C15 N3 C19 . . 118.9(4) ?
    C15 N3 Zn1 . . 115.7(3) ?
    C19 N3 Zn1 . . 125.4(4) ?
    N2 C13 C14 . . 122.3(4) ?
    N2 C13 C15 . . 113.2(4) ?
    C14 C13 C15 . . 124.5(4) ?
    N2 C12 C11 . . 122.0(4) ?
    N2 C12 C20 . . 114.2(4) ?
    C11 C12 C20 . . 123.7(4) ?
    C6 C5 C4 . . 121.8(5) ?
    C6 C5 H5 . . 119.1 ?
    C4 C5 H5 . . 119.1 ?
    N1 C4 C9 . . 122.4(5) ?
    N1 C4 C5 . . 121.6(5) ?
    C9 C4 C5 . . 116.1(4) ?
    C9 C8 C7 . . 123.0(4) ?
    C9 C8 H8 . . 118.5 ?
    C7 C8 H8 . . 118.5 ?
    C4 N1 C2 . . 121.9(5) ?
    C4 N1 C3 . . 121.0(5) ?
    C2 N1 C3 . . 117.1(5) ?
    C8 C9 C4 . . 121.4(4) ?
    C8 C9 H9 . . 119.3 ?
    C4 C9 H9 . . 119.3 ?
    C15 C16 C17 . . 117.9(5) ?
    C15 C16 H16 . . 121.1 ?
    C17 C16 H16 . . 121.1 ?
    C23 C22 C21 . . 118.9(5) ?
    C23 C22 H22 . . 120.6 ?
    C21 C22 H22 . . 120.6 ?
    C5 C6 C7 . . 122.8(5) ?
    C5 C6 H6 . . 118.6 ?
    C7 C6 H6 . . 118.6 ?
    C18 C17 C16 . . 119.4(5) ?
    C18 C17 H17 . . 120.3 ?
    C16 C17 H17 . . 120.3 ?
    N5 C26 S1 . . 177.1(6) ?
    C24 C23 C22 . . 119.2(5) ?
    C24 C23 H23 . . 120.4 ?
    C22 C23 H23 . . 120.4 ?
    C19 C18 C17 . . 119.3(5) ?
    C19 C18 H18 . . 120.3 ?
    C17 C18 H18 . . 120.3 ?
    N4 C24 C23 . . 122.6(5) ?
    N4 C24 H24 . . 118.7 ?
    C23 C24 H24 . . 118.7 ?
    C25 N6 Zn1 . . 166.5(4) ?
    N3 C19 C18 . . 121.7(5) ?
    N3 C19 H19 . . 119.1 ?
    C18 C19 H19 . . 119.1 ?
    C1 O1 H1C . . 109.1 ?
    N1 C3 H3A . . 109.5 ?
    N1 C3 H3B . . 109.5 ?
    H3A C3 H3B . . 109.5 ?
    N1 C3 H3C . . 109.5 ?
    H3A C3 H3C . . 109.5 ?
    H3B C3 H3C . . 109.5 ?
    C29 N7 C27 . . 122.1(8) ?
    C29 N7 C28 . . 120.4(7) ?
    C27 N7 C28 . . 117.3(8) ?
    C26 N5 Zn1 . . 174.8(5) ?
    O2 C29 N7 . . 125.8(9) ?
    O2 C29 H29 . . 117.1 ?
    N7 C29 H29 . . 117.1 ?
    C1 C2 N1 . . 106.5(9) ?
    C1 C2 H2A . . 110.4 ?
    N1 C2 H2A . . 110.4 ?
    C1 C2 H2B . . 110.4 ?
    N1 C2 H2B . . 110.4 ?
    H2A C2 H2B . . 108.6 ?
    N7 C28 H28A . . 109.5 ?
    N7 C28 H28B . . 109.5 ?
    H28A C28 H28B . . 109.5 ?
    N7 C28 H28C . . 109.5 ?
    H28A C28 H28C . . 109.5 ?
    H28B C28 H28C . . 109.5 ?
    O1 C1 C2 . . 108.1(11) ?
    O1 C1 H1A . . 110.1 ?
    C2 C1 H1A . . 110.1 ?
    O1 C1 H1B . . 110.1 ?
    C2 C1 H1B . . 110.1 ?
    H1A C1 H1B . . 108.4 ?
    N7 C27 H27A . . 109.5 ?
    N7 C27 H27B . . 109.5 ?
    H27A C27 H27B . . 109.5 ?
    N7 C27 H27C . . 109.5 ?
    H27A C27 H27C . . 109.5 ?
    H27B C27 H27C . . 109.5 ?
loop_
    _geom_torsion_atom_site_label_1
    _geom_torsion_atom_site_label_2
    _geom_torsion_atom_site_label_3
    _geom_torsion_atom_site_label_4
    _geom_torsion_site_symmetry_1
    _geom_torsion_site_symmetry_2
    _geom_torsion_site_symmetry_3
    _geom_torsion_site_symmetry_4
    _geom_torsion
    _geom_torsion_publ_flag
    N5 Zn1 N4 C20 . . . . 121.1(3) ?
    N6 Zn1 N4 C20 . . . . -124.9(3) ?
    N2 Zn1 N4 C20 . . . . -0.6(3) ?
    N3 Zn1 N4 C20 . . . . -3.3(5) ?
    N5 Zn1 N4 C24 . . . . -57.5(5) ?
    N6 Zn1 N4 C24 . . . . 56.4(5) ?
    N2 Zn1 N4 C24 . . . . -179.3(5) ?
    N3 Zn1 N4 C24 . . . . 178.1(4) ?
    C12 C11 C10 C14 . . . . 0.7(6) ?
    C12 C11 C10 C7 . . . . 179.8(4) ?
    C8 C7 C10 C14 . . . . 6.0(7) ?
    C6 C7 C10 C14 . . . . -173.5(5) ?
    C8 C7 C10 C11 . . . . -173.0(4) ?
    C6 C7 C10 C11 . . . . 7.5(7) ?
    N5 Zn1 N2 C13 . . . . 92.5(4) ?
    N6 Zn1 N2 C13 . . . . -93.1(3) ?
    N3 Zn1 N2 C13 . . . . -0.4(3) ?
    N4 Zn1 N2 C13 . . . . -179.1(3) ?
    N5 Zn1 N2 C12 . . . . -88.5(4) ?
    N6 Zn1 N2 C12 . . . . 85.9(4) ?
    N3 Zn1 N2 C12 . . . . 178.6(3) ?
    N4 Zn1 N2 C12 . . . . -0.1(3) ?
    C24 N4 C20 C21 . . . . -0.9(7) ?
    Zn1 N4 C20 C21 . . . . -179.7(4) ?
    C24 N4 C20 C12 . . . . 179.9(4) ?
    Zn1 N4 C20 C12 . . . . 1.1(5) ?
    C22 C21 C20 N4 . . . . 0.4(7) ?
    C22 C21 C20 C12 . . . . 179.5(4) ?
    C11 C10 C14 C13 . . . . 0.0(6) ?
    C7 C10 C14 C13 . . . . -179.1(4) ?
    C16 C15 N3 C19 . . . . 0.2(7) ?
    C13 C15 N3 C19 . . . . 179.6(4) ?
    C16 C15 N3 Zn1 . . . . -179.9(4) ?
    C13 C15 N3 Zn1 . . . . -0.5(5) ?
    N5 Zn1 N3 C15 . . . . -120.5(3) ?
    N6 Zn1 N3 C15 . . . . 123.8(3) ?
    N2 Zn1 N3 C15 . . . . 0.5(3) ?
    N4 Zn1 N3 C15 . . . . 3.2(5) ?
    N5 Zn1 N3 C19 . . . . 59.3(4) ?
    N6 Zn1 N3 C19 . . . . -56.3(4) ?
    N2 Zn1 N3 C19 . . . . -179.6(4) ?
    N4 Zn1 N3 C19 . . . . -177.0(4) ?
    C12 N2 C13 C14 . . . . 1.2(6) ?
    Zn1 N2 C13 C14 . . . . -179.8(3) ?
    C12 N2 C13 C15 . . . . -178.7(4) ?
    Zn1 N2 C13 C15 . . . . 0.3(5) ?
    C10 C14 C13 N2 . . . . -1.0(7) ?
    C10 C14 C13 C15 . . . . 179.0(4) ?
    N3 C15 C13 N2 . . . . 0.2(5) ?
    C16 C15 C13 N2 . . . . 179.6(4) ?
    N3 C15 C13 C14 . . . . -179.7(4) ?
    C16 C15 C13 C14 . . . . -0.3(7) ?
    C13 N2 C12 C11 . . . . -0.5(6) ?
    Zn1 N2 C12 C11 . . . . -179.5(3) ?
    C13 N2 C12 C20 . . . . 179.7(4) ?
    Zn1 N2 C12 C20 . . . . 0.7(5) ?
    C10 C11 C12 N2 . . . . -0.5(7) ?
    C10 C11 C12 C20 . . . . 179.4(4) ?
    N4 C20 C12 N2 . . . . -1.2(6) ?
    C21 C20 C12 N2 . . . . 179.6(4) ?
    N4 C20 C12 C11 . . . . 179.0(4) ?
    C21 C20 C12 C11 . . . . -0.2(7) ?
    C6 C5 C4 N1 . . . . -178.4(6) ?
    C6 C5 C4 C9 . . . . 0.2(9) ?
    C6 C7 C8 C9 . . . . -0.4(8) ?
    C10 C7 C8 C9 . . . . -179.9(5) ?
    C9 C4 N1 C2 . . . . -176.4(7) ?
    C5 C4 N1 C2 . . . . 2.1(10) ?
    C9 C4 N1 C3 . . . . 4.1(9) ?
    C5 C4 N1 C3 . . . . -177.4(6) ?
    C7 C8 C9 C4 . . . . -0.8(8) ?
    N1 C4 C9 C8 . . . . 179.5(6) ?
    C5 C4 C9 C8 . . . . 0.9(8) ?
    N3 C15 C16 C17 . . . . 0.0(7) ?
    C13 C15 C16 C17 . . . . -179.4(4) ?
    C20 C21 C22 C23 . . . . 0.3(8) ?
    C4 C5 C6 C7 . . . . -1.5(10) ?
    C8 C7 C6 C5 . . . . 1.5(8) ?
    C10 C7 C6 C5 . . . . -179.0(5) ?
    C15 C16 C17 C18 . . . . 0.4(8) ?
    C21 C22 C23 C24 . . . . -0.4(9) ?
    C16 C17 C18 C19 . . . . -1.0(9) ?
    C20 N4 C24 C23 . . . . 0.8(8) ?
    Zn1 N4 C24 C23 . . . . 179.4(4) ?
    C22 C23 C24 N4 . . . . -0.2(9) ?
    S2 C25 N6 Zn1 . . . . 87(18) ?
    N5 Zn1 N6 C25 . . . . 107(2) ?
    N2 Zn1 N6 C25 . . . . -67(2) ?
    N3 Zn1 N6 C25 . . . . -147(2) ?
    N4 Zn1 N6 C25 . . . . 8(2) ?
    C15 N3 C19 C18 . . . . -0.8(8) ?
    Zn1 N3 C19 C18 . . . . 179.3(4) ?
    C17 C18 C19 N3 . . . . 1.2(9) ?
    S1 C26 N5 Zn1 . . . . 148(8) ?
    N6 Zn1 N5 C26 . . . . -133(5) ?
    N2 Zn1 N5 C26 . . . . 42(5) ?
    N3 Zn1 N5 C26 . . . . 122(5) ?
    N4 Zn1 N5 C26 . . . . -34(5) ?
    C27 N7 C29 O2 . . . . -179.2(7) ?
    C28 N7 C29 O2 . . . . -4.5(12) ?
    C4 N1 C2 C1 . . . . -85.3(9) ?
    C3 N1 C2 C1 . . . . 94.2(8) ?
    N1 C2 C1 O1 . . . . -175.1(7) ?
loop_
    _geom_hbond_atom_site_label_D
    _geom_hbond_atom_site_label_H
    _geom_hbond_atom_site_label_A
    _geom_hbond_site_symmetry_A
    _geom_hbond_distance_DH
    _geom_hbond_distance_HA
    _geom_hbond_distance_DA
    _geom_hbond_angle_DHA
    C8 H8 O2 2_677 0.93 2.54 3.457(8) 170
    C14 H14 O2 2_677 0.93 2.54 3.470(7) 177
    C16 H16 O2 2_677 0.93 2.43 3.356(9) 178
    C24 H24 O1 1_665 0.93 2.58 3.488(13) 164
data_Global
_journal_date_recd_electronic     2014-08-25
_journal_date_accepted     2014-08-28
_journal_name_full     'Acta Crystallographica, Section E'
_journal_year     2014
_journal_volume     70
_journal_issue     10
_journal_page_first     m347
_journal_page_last     m348
_journal_paper_category     HM
_journal_paper_doi     10.1107/S1600536814019527
_journal_coeditor_code     XU5817
_publ_contact_author
;
Li, Sheng-Li
Deparment of Chemistry, Anhui University,
Hefei 230039,
People's Republic of China
;
_publ_contact_author_email     'lsl1968@ahu.edu.cn'
_publ_contact_author_fax     '086 0551 5107342'
_publ_contact_author_phone     '086 0551 5108151'
_publ_section_title
;\
Crystal structure of
[2-({4-[2,6-bis(pyridin-2-yl)pyridin-4-yl]phenyl}(methyl)amino)ethanol-\
\k^3^<i>N</i>,<i>N</i>',<i>N</i>'']bis(thiocyanato-\k<i>N</i>)zinc
<i>N</i>,<i>N</i>-dimethylformamide monosolvate
;
loop_
    _publ_author_name
    _publ_author_address
    'Wang, Shi-Chao'
;     Department of Chemistry, Anhui University
      Hefei 230039
      People's Republic of China
      Key Laboratory of Functional Inorganic Materials Chemistry
      Hefei 230039
      People's Republic of China
;
    'Pan, Rou-Chen'
;     Department of Chemistry, Anhui University
      Hefei 230039
      People's Republic of China
      Key Laboratory of Functional Inorganic Materials Chemistry
      Hefei 230039
      People's Republic of China
;
    'Song, Wan-Ying'
;     Department of Chemistry, Anhui University
      Hefei 230039
      People's Republic of China
      Key Laboratory of Functional Inorganic Materials Chemistry
      Hefei 230039
      People's Republic of China
;
    'Li, Sheng-Li'
;     Department of Chemistry, Anhui University
      Hefei 230039
      People's Republic of China
      Key Laboratory of Functional Inorganic Materials Chemistry
      Hefei 230039
      People's Republic of China
;
