# Supplementary material for: Crystal structure of [2-({4-[2,6-bis(pyri­din-2-yl)pyri­din-4-yl]phenyl}(methyl)amino)­ethanol-κ3 N,N′,N′′]bis­(thio­cyan­ato-κN)zinc N,N-di­methyl­formamide monosolvate
Source: Acta Crystallogr Sect E Struct Rep Online. 2014 Sep 6;70(Pt 10):m347–8. doi: 10.1107/S1600536814019527 (PMC4257219; doi:10.1107/S1600536814019527)
Supplement: Supplementary file 2 [file e-70-0m347-Isup2.hkl]

#
# h,k,l, Fc-squared, Fo-squared, sigma(Fo-squared), status flag
#
data_I
_shelx_title '                                       A in P-1'
_shelx_refln_list_code          4
_shelx_F_calc_maximum      342.26
_exptl_crystal_F_000       660.00
_reflns_d_resolution_high  0.8408

loop_
 _space_group_symop_operation_xyz
 'x, y, z'
 '-x, -y, -z'

_cell_length_a     9.5650
_cell_length_b    12.9690
_cell_length_c    13.6520
_cell_angle_alpha 115.656
_cell_angle_beta   94.646
_cell_angle_gamma  91.621

_shelx_F_squared_multiplier     1.000

loop_
 _refln_index_h
 _refln_index_k
 _refln_index_l
 _refln_F_squared_calc
 _refln_F_squared_meas
 _refln_F_squared_sigma
 _refln_observed_status
   2   0   0          7.74          2.66         4.77 o
   3   0   0         14.67         19.25         3.01 o
   4   0   0        228.35        162.09         7.84 o
   5   0   0        250.03        292.08         8.37 o
   6   0   0        306.66        310.98        11.79 o
   7   0   0        171.85        176.52         9.36 o
   8   0   0        297.26        266.53        11.00 o
   9   0   0         29.76         48.93        13.80 o
  10   0   0        168.41        173.15        22.58 o
  11   0   0          9.73          7.53        13.80 o
 -11   1   0         60.94         71.52        18.82 o
 -10   1   0          7.24         11.29        12.55 o
  -9   1   0        103.75        103.41        11.06 o
  -8   1   0         49.39         46.63         8.74 o
  -7   1   0         81.27         70.39        14.22 o
  -6   1   0       1151.60        981.65        22.13 o
  -5   1   0          6.38         26.35         7.53 o
  -4   1   0       1892.12       1782.27        30.13 o
  -3   1   0        558.05        516.38        15.22 o
  -2   1   0         79.64        309.20         6.25 o
  -1   1   0      16936.95      16840.97       241.53 o
   0   1   0       1641.03       1761.03        19.53 o
   1   1   0       1629.44       1587.22        28.86 o
   2   1   0      22720.30      26151.46       332.28 o
   3   1   0        153.08         94.97         5.11 o
   4   1   0       3141.74       3130.84        37.74 o
   5   1   0          0.59          4.30         3.09 o
   6   1   0       1559.10       1729.60        26.08 o
   7   1   0        150.14        150.71         8.30 o
   8   1   0          4.77         -0.24         6.93 o
   9   1   0         80.36        104.14        17.57 o
  10   1   0         55.93         66.50        17.57 o
  11   1   0         38.91         33.88        17.57 o
 -10   2   0        163.56        169.39        21.33 o
  -9   2   0        179.84        174.15        28.23 o
  -8   2   0        179.71        153.49        11.95 o
  -7   2   0        391.61        410.57        33.88 o
  -6   2   0        156.64        155.27        13.68 o
  -5   2   0        386.54        482.19        12.22 o
  -4   2   0         40.26         26.12         3.62 o
  -3   2   0        427.46        454.18         9.42 o
  -2   2   0       5525.36       4962.13        55.27 o
  -1   2   0        559.36        416.63         7.24 o
   0   2   0       2032.01       2097.20        24.34 o
   1   2   0       3509.39       3396.64        37.78 o
   2   2   0       4477.58       4947.54        65.74 o
   3   2   0       2854.09       2741.42        39.45 o
   4   2   0        148.47        152.15        12.64 o
   5   2   0       2326.95       2847.32        45.46 o
   6   2   0       1954.92       1904.18        35.73 o
   7   2   0          6.65         10.40         6.02 o
   8   2   0        129.65        133.45        25.09 o
   9   2   0         42.94         66.50        16.31 o
  10   2   0         87.25         96.61        20.08 o
  11   2   0         15.05          5.02        13.80 o
 -10   3   0          2.38          5.55         8.39 o
  -9   3   0          5.12          5.84         6.40 o
  -8   3   0        186.24        181.43        10.61 o
  -7   3   0        122.80        127.43         8.92 o
  -6   3   0        855.85        963.47        18.83 o
  -5   3   0        172.01        160.92         7.97 o
  -4   3   0       2405.39       2221.15        30.18 o
  -3   3   0       1454.09       1598.17        22.46 o
  -2   3   0        225.69        352.61        15.68 o
  -1   3   0        104.58        101.65         5.07 o
   0   3   0          2.74          2.89         2.58 o
   1   3   0       1158.00       1341.82        17.89 o
   2   3   0        302.92        281.87         6.38 o
   3   3   0          0.06          3.23         2.79 o
   4   3   0       7689.09       7849.99       105.40 o
   5   3   0       2487.85       2607.33        38.77 o
   6   3   0        256.97        245.43        12.66 o
   7   3   0        110.87        114.14        14.43 o
   8   3   0         12.17          7.53        11.29 o
 -11   4   0         39.20         48.93        15.06 o
 -10   4   0         37.11         28.86        13.80 o
  -9   4   0          8.94         13.26         6.98 o
  -8   4   0        404.74        448.96        16.21 o
  -7   4   0        740.90        791.38        21.21 o
  -6   4   0         65.54         60.25         6.98 o
  -5   4   0         13.78         24.10         6.86 o
  -4   4   0         64.82         87.10         6.52 o
  -3   4   0          5.20          6.63         3.09 o
  -2   4   0       1231.66       1118.34        18.43 o
  -1   4   0       2623.15       2591.41        33.04 o
   0   4   0        337.69        282.25         7.97 o
   1   4   0        353.57        353.50         8.49 o
   2   4   0        211.52        210.02         6.24 o
   3   4   0       1168.46       1278.52        18.06 o
   4   4   0        235.84        204.95        12.91 o
   6   4   0        527.53        454.33        16.25 o
   7   4   0          5.53          6.99         6.02 o
   8   4   0        192.78        224.59        23.84 o
   9   4   0         62.36         90.34        17.57 o
  10   4   0         11.12         37.64        15.06 o
 -10   5   0          0.70         20.08        13.80 o
  -9   5   0         77.54         54.03         8.69 o
  -8   5   0        196.58        167.81        11.33 o
  -7   5   0         48.40         53.79         7.46 o
  -6   5   0       1112.56       1193.37        36.64 o
  -5   5   0        629.17        541.69        17.28 o
  -4   5   0        325.86        297.23        12.45 o
  -3   5   0         66.70         62.20         5.52 o
  -2   5   0        193.70        161.96         7.70 o
  -1   5   0        378.69        354.21        16.47 o
   0   5   0        496.74        578.42        16.86 o
   1   5   0         11.28         47.85         5.66 o
   2   5   0        651.42        562.18        13.29 o
   3   5   0        271.35        278.93        12.04 o
   4   5   0       1476.84       1436.11        20.98 o
   5   5   0        312.85        160.60        12.55 o
   6   5   0        212.34        193.75        40.15 o
   7   5   0        133.51        105.94        10.85 o
   8   5   0         44.71         32.62        13.80 o
   9   5   0          6.22          3.76        12.55 o
  10   5   0          3.90          8.78        12.55 o
 -10   6   0         35.37         40.15        16.31 o
  -9   6   0         96.96         92.85        17.57 o
  -8   6   0          1.35         -3.30         6.61 o
  -7   6   0        164.52        128.64        12.42 o
  -6   6   0         62.45         69.16         7.70 o
  -5   6   0        319.64        338.75        14.20 o
  -4   6   0       2256.94       2228.32        33.32 o
  -3   6   0       1654.58       1582.47        27.27 o
  -2   6   0        105.98        155.68         8.43 o
  -1   6   0        476.67        498.10        12.70 o
   0   6   0       4883.70       4862.23        60.88 o
   1   6   0       1678.79       1757.10        26.01 o
   2   6   0        192.37        146.16         6.65 o
   3   6   0        593.01        574.39        20.47 o
   4   6   0         92.15         43.53        10.67 o
   5   6   0         36.07         29.71         7.50 o
   7   6   0         22.32         43.24         9.28 o
   8   6   0         80.83         95.36        18.82 o
   9   6   0         15.18          8.78        12.55 o
 -10   7   0         29.65         24.79        18.19 o
  -9   7   0          1.85         -0.54        12.55 o
  -8   7   0         29.00         35.97         7.90 o
  -7   7   0        149.54        169.17        14.54 o
  -6   7   0        130.36        127.86        10.09 o
  -5   7   0        362.56        348.59        13.00 o
  -4   7   0        106.57        142.48         9.64 o
  -3   7   0         58.45         45.84         6.44 o
  -2   7   0        606.19        588.20        15.10 o
  -1   7   0          8.07          9.97         4.79 o
   0   7   0        115.09         96.17         7.00 o
   1   7   0         22.90         16.19         4.55 o
   2   7   0       1617.27       1482.24        49.49 o
   3   7   0        377.72        419.42        16.79 o
   4   7   0          4.98          5.65         6.21 o
   5   7   0        337.87        379.46        17.28 o
   6   7   0         15.88         45.36         8.74 o
   7   7   0        164.66        189.46        23.84 o
   8   7   0         73.28         86.58        20.08 o
   9   7   0          2.29          8.78        13.80 o
  -9   8   0         36.01         36.63        16.94 o
  -8   8   0         36.88         35.76        10.65 o
  -7   8   0         44.67         53.82         8.63 o
  -6   8   0         74.91         78.18         8.92 o
  -5   8   0          4.16         14.71         6.74 o
  -4   8   0         15.59         12.45         6.25 o
  -3   8   0         78.43         75.68         8.12 o
  -2   8   0        300.42        257.91        19.65 o
  -1   8   0       1035.47       1083.25        21.55 o
   0   8   0          6.43         -0.55         5.45 o
   1   8   0        783.30        925.75        23.01 o
   2   8   0        245.45        249.93        31.37 o
   3   8   0        344.85        261.97        15.51 o
   4   8   0         96.03         68.69        12.55 o
   5   8   0         37.99         14.43         7.98 o
   6   8   0        383.66        376.34        18.94 o
   7   8   0         60.41         82.81        18.82 o
   8   8   0          0.57         -1.25        13.80 o
  -9   9   0          2.25         -5.27        10.54 o
  -8   9   0         18.76         16.31        15.06 o
  -7   9   0        124.02        117.60        25.09 o
  -6   9   0          2.28          2.27         6.44 o
  -5   9   0        103.28        129.13        10.82 o
  -4   9   0          3.98         -1.52         6.86 o
  -3   9   0        271.72        330.19        13.73 o
  -2   9   0        318.01        291.46        13.23 o
  -1   9   0         12.58          5.21         6.07 o
   0   9   0        913.95        860.77        19.75 o
   1   9   0        784.62        821.79        18.82 o
   2   9   0        660.46        660.59        24.47 o
   3   9   0         76.40         74.79        10.65 o
   4   9   0         12.32          9.48         7.84 o
   5   9   0        271.51        346.40        33.88 o
   6   9   0         17.45         12.01         9.03 o
   7   9   0         13.06         38.90        15.06 o
   8   9   0         49.52         50.19        17.57 o
  -8  10   0          1.75         -0.33         9.95 o
  -7  10   0         72.84         83.42        16.94 o
  -6  10   0        116.15        122.03        11.55 o
  -5  10   0         35.60         43.86         9.75 o
  -4  10   0         52.14         59.55         9.04 o
  -3  10   0        138.27        133.40        11.04 o
  -2  10   0         12.32          9.56         6.65 o
  -1  10   0        264.14        324.54        21.69 o
   0  10   0         26.92         24.56         9.63 o
   1  10   0        192.00        161.35        14.20 o
   2  10   0         38.31         15.06         8.87 o
   3  10   0          3.90          1.88         7.98 o
   4  10   0        167.25        142.04        15.00 o
   5  10   0         35.62         30.64        10.54 o
   6  10   0         61.37         52.70        18.82 o
   7  10   0         64.40         65.25        21.33 o
  -7  11   0          9.01         10.04        11.53 o
  -6  11   0         27.70         27.70        11.06 o
  -5  11   0        121.25        135.71        12.27 o
  -4  11   0         57.71         59.43         9.64 o
  -3  11   0         10.29         12.34         7.56 o
  -2  11   0         86.07         75.70         9.58 o
  -1  11   0          0.23         -1.56         6.38 o
   0  11   0         15.53         21.96        10.65 o
   1  11   0          1.13          7.53         8.87 o
   2  11   0         87.80        105.45        13.73 o
   3  11   0        263.00        252.22        18.94 o
   4  11   0         44.55         68.63        13.80 o
   5  11   0         60.86        102.06        31.37 o
   6  11   0         62.05         55.21        20.08 o
  -6  12   0          4.64         16.21        11.43 o
  -5  12   0          7.29         -6.90        13.80 o
  -4  12   0         54.58         69.60        10.61 o
  -3  12   0        132.61        127.03        16.34 o
  -2  12   0          0.65         -3.41         6.82 o
  -1  12   0         99.24        126.07        15.51 o
   0  12   0          7.52         17.77        11.06 o
   1  12   0         77.80         91.99        26.35 o
   2  12   0        169.23        145.31        15.90 o
   3  12   0          3.52          0.73        10.54 o
   4  12   0         44.80         36.11        11.95 o
   5  12   0         25.22         17.47        11.43 o
  -4  13   0          1.69         -4.06         8.12 o
  -3  13   0         10.94         16.20        12.69 o
  -2  13   0        109.88         99.66        14.62 o
  -1  13   0         40.11         57.07        13.73 o
   0  13   0         30.90         20.03        11.95 o
   1  13   0         50.38         37.01        12.42 o
   2  13   0          3.62          5.46        10.17 o
   3  13   0         36.41         41.88        12.66 o
  -1 -14   1         81.04         94.62        18.82 o
   0 -14   1          6.98         -1.81        11.06 o
   1 -14   1         26.76         18.82        12.42 o
   2 -14   1         17.53         26.35        12.42 o
   3 -14   1          0.48         -4.82         9.64 o
  -4 -13   1         27.81         10.89        11.06 o
  -3 -13   1          5.71          0.75        10.85 o
  -2 -13   1         53.84         45.98        12.33 o
  -1 -13   1          1.47          2.25        10.67 o
   0 -13   1        127.93        135.37        28.86 o
   1 -13   1        230.65        223.93        19.06 o
   2 -13   1          0.18          2.44         8.43 o
   3 -13   1         42.20         37.39         9.88 o
   4 -13   1          2.44          0.63        10.65 o
   5 -13   1          9.10         23.99        14.43 o
  -5 -12   1         22.97         21.33        17.57 o
  -4 -12   1         25.11         30.41        13.17 o
  -3 -12   1        137.23        162.66        16.79 o
  -2 -12   1         13.23         13.04        10.17 o
  -1 -12   1         12.19         23.84        10.65 o
   0 -12   1        121.57         88.69        13.73 o
   1 -12   1         37.58         14.68         7.75 o
   2 -12   1        262.94        304.73        24.21 o
   3 -12   1        114.82        125.41        11.82 o
   4 -12   1          2.88          1.31         9.28 o
   5 -12   1         21.02          8.84         9.95 o
   6 -12   1          5.88         10.53        10.17 o
  -6 -11   1         26.76         21.33        16.31 o
  -5 -11   1         25.90         16.58        10.17 o
  -4 -11   1        102.14        119.62        14.11 o
  -3 -11   1          1.24          5.75        10.04 o
  -2 -11   1         59.60         59.37        11.43 o
  -1 -11   1        137.62        139.27        14.62 o
   0 -11   1         12.07          8.07         6.38 o
   1 -11   1         80.99        118.15        10.27 o
   2 -11   1        101.48        107.66        10.37 o
   3 -11   1        180.23        202.26        13.04 o
   4 -11   1        154.57        149.04        13.96 o
   5 -11   1          7.01         26.61        10.54 o
   6 -11   1         26.16         18.51        10.54 o
   7 -11   1          1.60         -4.82         9.64 o
  -7 -10   1          4.63         -7.53        15.06 o
  -6 -10   1         55.30         33.88        16.31 o
  -5 -10   1        218.21        210.38        16.79 o
  -4 -10   1          3.26         -0.99         8.39 o
  -3 -10   1        102.82        108.84        12.42 o
  -2 -10   1         48.80         56.87        11.06 o
  -1 -10   1        426.11        461.46        19.59 o
   0 -10   1        738.16        782.93        19.36 o
   1 -10   1         75.69        110.67         9.58 o
   2 -10   1        187.60        172.67        18.75 o
   3 -10   1          1.44         -3.12         6.25 o
   4 -10   1        196.80        189.46        12.54 o
   5 -10   1        228.62        243.25        21.33 o
   6 -10   1         25.23         25.20        16.94 o
   7 -10   1         39.43         27.49         9.95 o
   8 -10   1         10.70         -5.65        11.29 o
  -8  -9   1          3.55         17.57        16.31 o
  -7  -9   1        143.63        164.37        23.84 o
  -6  -9   1        181.40        169.39        23.84 o
  -5  -9   1         21.58         29.22         9.28 o
  -4  -9   1        346.18        347.59        18.17 o
  -3  -9   1        394.91        333.19        16.79 o
  -2  -9   1        256.05        228.00        15.90 o
  -1  -9   1       1066.71       1037.94        21.22 o
   0  -9   1         43.23         21.20         6.07 o
   1  -9   1       1026.06       1184.31        28.65 o
   2  -9   1         66.08         68.62         8.97 o
   3  -9   1         70.66         92.41         9.10 o
   4  -9   1        125.81        110.40         9.58 o
   5  -9   1         63.51         41.88        10.67 o
   6  -9   1        230.88        221.31        16.74 o
   7  -9   1         34.41         22.24        10.67 o
   8  -9   1          2.95          3.58         9.28 o
   9  -9   1         10.64          9.78        10.67 o
  -9  -8   1          0.20         18.82        15.06 o
  -8  -8   1        161.78        149.31        23.84 o
  -7  -8   1         27.60         16.31        13.80 o
  -6  -8   1        281.85        212.75        15.00 o
  -5  -8   1        883.04        636.14        28.86 o
  -4  -8   1        414.96        393.45        17.68 o
  -3  -8   1        146.46        182.36        12.84 o
  -2  -8   1        297.65        354.25        11.24 o
  -1  -8   1        105.65        156.52         9.04 o
   0  -8   1       1660.62       1551.99        25.93 o
   1  -8   1        347.43        334.73        11.97 o
   2  -8   1         72.44         54.14         6.98 o
   3  -8   1        107.33         95.93         8.19 o
   4  -8   1         62.68         54.53         9.28 o
   5  -8   1        493.72        486.62        56.83 o
   6  -8   1         26.67         30.00         7.46 o
   7  -8   1        196.64        157.10        21.33 o
   8  -8   1         44.29         61.40        11.95 o
   9  -8   1          1.25          5.70        23.84 o
  -9  -7   1        170.13        174.41        23.84 o
  -8  -7   1        141.78        169.39        22.58 o
  -7  -7   1         43.81         56.46        16.31 o
  -6  -7   1        256.11        227.77        22.58 o
  -5  -7   1          9.50          6.27         8.16 o
  -4  -7   1       1348.24       1239.40        28.74 o
  -3  -7   1        895.31        791.74        15.81 o
  -2  -7   1        141.53        111.43         6.95 o
  -1  -7   1        702.25        759.08        16.27 o
   0  -7   1          2.17          1.51         4.23 o
   1  -7   1       1729.22       1920.99        29.36 o
   2  -7   1       1034.77       1009.86        25.98 o
   3  -7   1          2.25          0.03         3.56 o
   4  -7   1        975.22        998.45        25.27 o
   5  -7   1          0.71          5.09         5.31 o
   6  -7   1        257.39        278.97        12.50 o
   7  -7   1         82.15         86.49        11.06 o
   8  -7   1          1.14          5.02        12.55 o
   9  -7   1        105.09        110.42        18.82 o
  10  -7   1         38.00         62.74        17.57 o
 -10  -6   1         91.63         74.03        18.82 o
  -9  -6   1         98.20         60.23        17.57 o
  -8  -6   1         45.39         43.92        15.06 o
  -7  -6   1        104.61        110.42        17.57 o
  -6  -6   1          4.45         12.13         6.61 o
  -5  -6   1        197.62        195.32        12.33 o
  -4  -6   1        101.09        113.16         9.41 o
  -3  -6   1        328.03        310.79        15.17 o
  -2  -6   1       1245.75       1190.78        19.19 o
  -1  -6   1        728.91        653.50        13.83 o
   0  -6   1       2564.06       2648.60        39.36 o
   1  -6   1        415.81        446.00        19.36 o
   2  -6   1         59.87         53.96         5.52 o
   3  -6   1       1892.19       1857.03        34.57 o
   4  -6   1        315.00        314.74        12.08 o
   5  -6   1        484.85        476.83        13.99 o
   6  -6   1        218.52        249.14        13.44 o
   7  -6   1        265.82        317.48        29.58 o
   8  -6   1        198.59        226.87        16.86 o
   9  -6   1         22.19         19.84         9.28 o
  10  -6   1          0.33         -0.48         9.28 o
 -10  -5   1         45.31         51.44        16.31 o
  -9  -5   1         80.77         91.59        18.82 o
  -8  -5   1         73.28         89.08        17.57 o
  -7  -5   1          5.53         13.80        11.29 o
  -6  -5   1        580.58        637.33        19.28 o
  -5  -5   1         20.78         13.13         5.72 o
  -4  -5   1        195.30        179.78         7.15 o
  -3  -5   1        377.28        477.47        28.86 o
  -2  -5   1        167.29        127.49         8.69 o
  -1  -5   1        183.68        198.65         7.17 o
   0  -5   1       1578.85       1483.15        21.66 o
   1  -5   1          7.29          1.52         3.09 o
   2  -5   1       1522.60       1504.31        27.94 o
   3  -5   1        424.47        353.23        11.95 o
   4  -5   1       1538.80       1624.28        25.57 o
   5  -5   1        257.18        229.36         9.36 o
   6  -5   1        110.69        124.04         8.63 o
   7  -5   1         86.21         66.31         7.70 o
   8  -5   1         19.73         12.65         8.60 o
   9  -5   1         31.64         49.28        10.17 o
  10  -5   1         22.98         17.03         9.28 o
  -8  -4   1        184.36        207.03        22.58 o
  -7  -4   1        361.42        312.91        14.77 o
  -6  -4   1         25.36         25.01         6.61 o
  -5  -4   1        752.79        871.57        17.48 o
  -4  -4   1        493.59        479.08        10.30 o
  -3  -4   1          3.79         16.56         2.71 o
  -2  -4   1        684.82        430.64        10.21 o
  -1  -4   1        234.83        153.99         5.70 o
   0  -4   1       3997.76       3944.48        51.54 o
   1  -4   1         52.96        120.63         6.61 o
   2  -4   1        606.99        492.16        10.31 o
   3  -4   1         53.48         43.97         4.55 o
   4  -4   1        224.48        213.50         8.43 o
   5  -4   1        812.32        749.12        15.68 o
   6  -4   1        869.89        779.74        25.89 o
   7  -4   1        190.12        149.57        18.19 o
   8  -4   1         30.12         30.51         7.98 o
   9  -4   1          8.54         12.40         5.95 o
  10  -4   1         31.01         21.33        13.80 o
 -10  -3   1         13.03         31.37        15.06 o
  -9  -3   1          4.78         -5.02        10.04 o
  -8  -3   1        148.98        185.70        21.33 o
  -7  -3   1          1.92         -3.67         9.41 o
  -6  -3   1       1844.29       1898.37        31.35 o
  -5  -3   1        521.39        450.91        10.20 o
  -4  -3   1        233.55        199.89         6.71 o
  -3  -3   1       2067.87       2231.44        27.54 o
  -2  -3   1       1449.23       1512.25        19.45 o
  -1  -3   1        179.14        186.71        21.65 o
   0  -3   1       3247.12       2983.08        34.49 o
   1  -3   1       2058.09       2179.38        26.56 o
   2  -3   1        455.32        715.55        11.77 o
   3  -3   1         15.43         10.62         4.28 o
   4  -3   1          5.12          5.98         3.32 o
   5  -3   1          1.99          3.19         4.00 o
   6  -3   1        292.68        262.55        15.68 o
   7  -3   1        147.45        182.25        12.42 o
   8  -3   1         16.84         13.53         6.57 o
   9  -3   1        113.24        117.21         9.64 o
 -11  -2   1         34.60         33.88        17.57 o
 -10  -2   1         46.90         60.23        17.57 o
  -9  -2   1        105.00        109.16        18.82 o
  -8  -2   1         10.02         16.31        11.29 o
  -7  -2   1          2.00         -0.83         4.34 o
  -6  -2   1          2.45         -0.95         4.51 o
  -5  -2   1        891.42        904.70        15.72 o
  -4  -2   1       3939.26       3906.85        45.69 o
  -3  -2   1       1589.05       1839.70        23.21 o
  -2  -2   1       2660.74       2577.95        29.58 o
  -1  -2   1         59.39         20.39         1.85 o
   0  -2   1       4105.23       4360.60        56.76 o
   1  -2   1       1336.95       1610.42        20.85 o
   2  -2   1        136.49         76.99         4.35 o
   3  -2   1         11.02         47.84         3.82 o
   4  -2   1        132.06        135.95         9.41 o
   5  -2   1        229.97        227.93        10.17 o
   6  -2   1        890.47        934.88        17.86 o
   7  -2   1        112.79        150.68         8.92 o
   8  -2   1        201.60        161.23        30.61 o
   9  -2   1         80.64         91.61        11.06 o
  10  -2   1         10.88         33.88        13.80 o
 -11  -1   1         16.41         15.06        15.06 o
 -10  -1   1         83.16        106.65        20.08 o
  -9  -1   1         25.16         17.57        12.55 o
  -8  -1   1        300.57        285.20        21.33 o
  -7  -1   1        117.67        147.79         8.37 o
  -6  -1   1        546.55        506.86        13.59 o
  -5  -1   1         28.30         52.50         4.70 o
  -4  -1   1       1535.60       1731.62        23.31 o
  -3  -1   1       5039.05       4782.10       141.57 o
  -2  -1   1       1382.04       1551.24        19.02 o
  -1  -1   1       5731.80       5982.85        62.97 o
   0  -1   1       2629.74       3040.04        32.35 o
   1  -1   1         12.92         -1.29         2.58 o
   2  -1   1       1462.79       1217.23        20.15 o
   4  -1   1        294.14        230.03        44.54 o
   5  -1   1        496.51        420.05        10.31 o
   6  -1   1          8.13         15.62         4.55 o
   7  -1   1          9.97         20.43         8.96 o
   8  -1   1        137.68        144.07         9.36 o
   9  -1   1          5.04          6.37         6.27 o
  10  -1   1        173.53        188.21        22.58 o
 -11   0   1         10.31          8.78        15.06 o
 -10   0   1          7.84          3.76        12.55 o
  -9   0   1         83.56        110.42        17.57 o
  -8   0   1          9.48          5.56         6.02 o
  -7   0   1         90.07        132.96        10.54 o
  -6   0   1        597.30        459.41        29.83 o
  -5   0   1         74.23         91.72         5.70 o
  -4   0   1        870.56        841.70        13.92 o
  -3   0   1        168.36        225.30         6.18 o
  -2   0   1       1936.68       1895.77        22.65 o
  -1   0   1       1133.12       1455.77        16.63 o
   0   0   1        171.22        239.69        17.57 o
   1   0   1       2968.81       3085.00        39.25 o
   2   0   1       3196.06       3952.97        52.26 o
   3   0   1       1139.27       1208.06        16.56 o
   4   0   1       1941.05       1961.89        25.71 o
   5   0   1          1.38          0.36         3.09 o
   6   0   1       1438.72       1442.22        22.79 o
   7   0   1         17.77          7.26         5.68 o
   8   0   1         16.88         30.11        12.55 o
   9   0   1         14.57          4.12         7.53 o
  10   0   1          8.29          7.53        13.80 o
 -11   1   1          1.41         23.84        15.06 o
 -10   1   1        138.53        131.75        20.08 o
  -9   1   1         41.85         59.84        13.80 o
  -8   1   1        164.56        160.45        10.09 o
  -7   1   1        944.55        903.90        19.40 o
  -6   1   1          9.49          8.84         4.23 o
  -5   1   1        193.12        216.18         7.90 o
  -4   1   1         41.82         26.73         3.82 o
  -3   1   1        108.16        114.29         5.28 o
  -2   1   1       5103.00       5474.33        73.98 o
  -1   1   1         58.64         43.73         4.69 o
   0   1   1        581.45        787.27        10.50 o
   1   1   1       3303.60       2778.41        39.47 o
   2   1   1       1450.68       1187.67        15.14 o
   3   1   1        960.23       1108.67        15.31 o
   4   1   1        294.97        272.43         7.15 o
   5   1   1       1183.35       1249.78        19.36 o
   6   1   1         66.55        105.03         8.79 o
   7   1   1          3.52          3.96         5.32 o
   9   1   1          0.40         -1.25        11.29 o
  10   1   1        140.39        131.75        20.08 o
 -11   2   1        111.44         97.87        20.08 o
 -10   2   1          2.10         -3.14         9.41 o
  -9   2   1         81.30         83.31        11.06 o
  -8   2   1         16.58          9.01         5.52 o
  -7   2   1        103.73        104.38         7.97 o
  -6   2   1         53.29         45.46         5.28 o
  -5   2   1        972.16        939.99        22.58 o
  -4   2   1        995.66        965.20        20.84 o
  -3   2   1        423.86        403.41         9.36 o
  -2   2   1        398.74        540.33        15.78 o
  -1   2   1        753.36        588.61        10.09 o
   0   2   1       5785.23       5736.50        62.40 o
   1   2   1       1947.11       2222.65        26.20 o
   2   2   1       2704.13       3072.38        45.69 o
   3   2   1       1918.03       1702.60        21.39 o
   4   2   1       1781.19       1691.45        22.71 o
   5   2   1        122.70        151.82        13.80 o
   6   2   1        499.12        518.96        16.79 o
   7   2   1        223.40        266.00        20.08 o
   8   2   1          5.93          3.76         6.27 o
  10   2   1         10.89         27.60        13.80 o
 -11   3   1          0.81          7.53        13.80 o
 -10   3   1         48.04         53.98        10.65 o
  -9   3   1         50.86         71.56        18.82 o
  -8   3   1          7.70         10.23         7.73 o
  -7   3   1        172.70        176.67        12.42 o
  -6   3   1         67.63         47.41         5.70 o
  -5   3   1        792.28        742.77        15.68 o
  -4   3   1        357.81        379.64        13.31 o
  -3   3   1         50.28         27.05         3.82 o
  -2   3   1        343.09        320.00         8.43 o
  -1   3   1       1294.69       1329.89        19.01 o
   0   3   1       7001.49       7046.86        77.37 o
   1   3   1        868.80       1031.22        15.05 o
   2   3   1       2135.97       2034.76        33.68 o
   3   3   1       1674.49       1749.68        31.01 o
   4   3   1         19.65         26.35         5.32 o
   5   3   1         19.13         26.44         3.57 o
   6   3   1        132.78        128.60        10.54 o
   7   3   1         11.41          7.01         6.90 o
   8   3   1        196.73        217.07        21.33 o
   9   3   1         36.25         38.90        13.80 o
  10   3   1         42.74         21.33        13.80 o
 -11   4   1         51.62         55.21        16.31 o
 -10   4   1          0.08          8.39         8.39 o
  -9   4   1         55.71         61.04        10.17 o
  -8   4   1         17.39         13.10         5.78 o
  -7   4   1          1.78         10.81         5.70 o
  -6   4   1        690.68        713.35        17.13 o
  -5   4   1        816.97        893.86        34.42 o
  -4   4   1        360.86        434.19        11.82 o
  -3   4   1       2305.71       2047.44        28.96 o
  -2   4   1          3.60         15.68         4.06 o
  -1   4   1       2584.00       2626.64        33.71 o
   0   4   1        267.64        289.99         8.49 o
   1   4   1       2512.50       2533.18        34.03 o
   2   4   1       1517.05       1593.09        26.42 o
   3   4   1        350.29        390.40        12.84 o
   4   4   1       1970.95       1695.55        50.19 o
   5   4   1        470.80        493.23        25.09 o
   6   4   1        240.86        247.89        13.73 o
   7   4   1        102.71        110.50        23.21 o
   8   4   1         25.99          7.11         6.90 o
   9   4   1         51.35         79.05        17.57 o
  10   4   1         12.02          5.02        13.80 o
 -10   5   1          2.17         -4.44         8.87 o
  -9   5   1         18.39         33.17        10.04 o
  -8   5   1         67.88         78.48        11.06 o
  -7   5   1        762.25        755.68        28.77 o
  -6   5   1         47.83         55.62         7.70 o
  -5   5   1        333.94        313.02        11.55 o
  -4   5   1        367.74        468.99        26.68 o
  -3   5   1          0.40         -2.46         4.93 o
  -2   5   1       2272.19       2496.19        34.25 o
  -1   5   1       1222.99       1121.01        18.95 o
   0   5   1       1672.58       1505.94        22.87 o
   1   5   1        106.45        149.51         6.65 o
   2   5   1         16.23         31.91         5.15 o
   3   5   1       1132.07       1199.82        35.76 o
   4   5   1         76.95         64.52         8.39 o
   5   5   1        986.57        983.77        25.18 o
   6   5   1        686.08        586.44        20.35 o
   7   5   1         25.45         45.46         8.74 o
   8   5   1        162.98        159.35        21.33 o
   9   5   1         96.17        102.89        20.08 o
  10   5   1         54.95        100.38        21.33 o
 -10   6   1          5.20          7.53        13.80 o
  -9   6   1         12.06          0.40         6.98 o
  -8   6   1         10.59          6.27         6.52 o
  -7   6   1          5.73          4.02         6.25 o
  -6   6   1        240.25        274.23        21.75 o
  -5   6   1        995.49        993.62        21.24 o
  -4   6   1          0.40         -3.80         7.60 o
  -3   6   1       1582.00       1591.61        26.56 o
  -2   6   1        400.13        448.76        12.50 o
  -1   6   1        662.48        562.91        13.61 o
   0   6   1        197.58        186.59         7.90 o
   1   6   1         99.49        131.48         7.15 o
   2   6   1        375.57        306.39         9.23 o
   3   6   1         90.51        111.60        16.31 o
   4   6   1        693.78        661.22        37.64 o
   5   6   1        161.36        224.59        15.00 o
   6   6   1        394.36        376.84        17.28 o
   7   6   1        488.10        540.47        22.58 o
   8   6   1        231.13        188.21        23.84 o
   9   6   1         29.21         43.92        17.57 o
 -10   7   1          4.60         13.80        15.06 o
  -9   7   1         70.85         74.47        12.84 o
  -8   7   1          1.53         -3.26         6.52 o
  -7   7   1        150.99        160.14        11.33 o
  -6   7   1          0.66         -3.00         6.01 o
  -5   7   1        120.70        117.52         9.64 o
  -4   7   1        696.95        722.56        20.66 o
  -3   7   1        360.27        382.98        13.23 o
  -2   7   1         79.46         92.37         7.90 o
  -1   7   1        521.64        537.68        14.21 o
   0   7   1        368.46        298.35        10.67 o
   1   7   1       1299.19       1323.04        22.71 o
   2   7   1        551.69        536.29        13.04 o
   3   7   1        705.16        660.30        22.13 o
   4   7   1        151.38        105.40        11.43 o
   5   7   1        449.93        487.91        35.76 o
   6   7   1        213.56        203.23        15.51 o
   7   7   1         19.19         61.81        11.06 o
   8   7   1        113.24        138.02        22.58 o
   9   7   1        123.39        166.88        25.09 o
  -9   8   1         12.79         25.00        11.43 o
  -8   8   1         36.21         34.77         8.92 o
  -7   8   1         15.34         24.68         7.97 o
  -6   8   1         92.86         99.20         9.88 o
  -5   8   1        217.68        193.51        17.38 o
  -4   8   1         37.80         23.73         8.31 o
  -3   8   1        565.97        585.92        25.13 o
  -2   8   1        684.14        687.46        32.86 o
  -1   8   1         12.59         31.11         8.05 o
   0   8   1        296.32        309.98        11.82 o
   1   8   1        222.39        254.49        10.63 o
   2   8   1        785.59        778.65        25.18 o
   3   8   1       1374.64       1411.78        70.89 o
   4   8   1          5.70         -1.25         7.10 o
   5   8   1         19.09         17.44        13.80 o
   6   8   1         23.16         27.60        10.04 o
   7   8   1        125.13        192.65        32.00 o
   8   8   1         48.83         48.93        18.82 o
  -8   9   1          0.72         -4.64         9.28 o
  -7   9   1         44.27         45.17         9.54 o
  -6   9   1         74.34         73.05         9.88 o
  -5   9   1          1.74         10.09         7.17 o
  -4   9   1        169.81        173.80        11.82 o
  -3   9   1          0.50          8.89         6.82 o
  -2   9   1        276.77        247.51        12.56 o
  -1   9   1        504.30        472.48        15.48 o
   0   9   1         97.65        118.35         9.58 o
   1   9   1         99.75         95.36        12.84 o
   2   9   1        196.57        235.18        17.28 o
   3   9   1        174.93        219.15        16.40 o
   4   9   1         64.46         44.25        10.17 o
   5   9   1         11.84         17.57        13.17 o
   6   9   1         40.66         30.56        11.06 o
   7   9   1          8.88         17.57        16.31 o
  -8  10   1          0.16         -4.52         9.03 o
  -7  10   1          1.21          5.86         9.07 o
  -6  10   1          7.62          7.78         8.19 o
  -5  10   1         55.00         53.74         9.36 o
  -4  10   1          9.19         26.89         8.19 o
  -3  10   1        189.56        219.33        13.47 o
  -2  10   1        104.32         92.69        10.91 o
  -1  10   1        160.84        163.34        11.41 o
   0  10   1        483.09        514.24        22.61 o
   1  10   1         65.29         54.58        11.06 o
   2  10   1        247.48        235.71        31.37 o
   3  10   1         56.79         47.34        10.65 o
   4  10   1          8.79         10.87         9.28 o
   5  10   1        158.66        206.76        18.57 o
   6  10   1         21.53         37.49        18.19 o
  -7  11   1         14.51          8.83        28.23 o
  -6  11   1         24.05         20.11         9.16 o
  -5  11   1          1.13          4.45         8.19 o
  -4  11   1         55.01         51.87         9.66 o
  -3  11   1          9.49          0.21         7.56 o
  -2  11   1         24.62         16.58         7.56 o
  -1  11   1        302.45        325.64        20.18 o
   0  11   1         16.62         19.27        20.08 o
   1  11   1        292.71        288.73        20.35 o
   2  11   1        174.59        168.19        16.40 o
   3  11   1          1.00         26.30        11.06 o
   4  11   1        115.62        107.00        15.00 o
   5  11   1         11.10          8.78        11.06 o
  -5  12   1        125.40        139.78        13.19 o
  -4  12   1         66.10         55.92        10.82 o
  -3  12   1          0.29         -4.50        13.19 o
  -2  12   1          5.96         -0.09         7.33 o
  -1  12   1          3.83         10.26        10.17 o
   0  12   1         95.38         96.55        16.94 o
   1  12   1         75.09         79.28        13.73 o
   2  12   1          0.43         -4.64         9.28 o
   3  12   1        103.07         94.54        15.08 o
   4  12   1          9.59          4.05        11.43 o
  -3  13   1         30.65         33.02         9.88 o
  -2  13   1          6.99         17.24        11.95 o
  -1  13   1         12.72          5.72        13.80 o
   0  13   1          3.93         -6.59        13.17 o
   1  13   1          3.50         -1.35        25.09 o
   2  13   1         88.59        118.43        18.19 o
  -2 -14   2         36.42         55.21        13.31 o
  -1 -14   2          0.23         -1.25        10.65 o
   0 -14   2         53.65         44.35        12.84 o
   1 -14   2         30.08         37.01        13.31 o
   2 -14   2         12.49          6.16         9.64 o
   3 -14   2         28.42         21.62        11.43 o
  -4 -13   2         50.24         61.48        20.08 o
  -3 -13   2         41.22         42.48        15.06 o
  -2 -13   2         49.19         46.74        12.33 o
  -1 -13   2        181.47        164.54        16.79 o
   0 -13   2        141.80        158.62        16.40 o
   1 -13   2          3.64         -0.76         7.28 o
   2 -13   2          1.30          4.28         7.38 o
   3 -13   2          7.82         14.02        10.17 o
   4 -13   2         50.35         65.27        12.66 o
   5 -13   2          3.72         -4.82         9.64 o
  -6 -12   2          0.06          0.00        13.80 o
  -5 -12   2         74.78        153.08        25.09 o
  -4 -12   2        119.68        118.09        14.46 o
  -3 -12   2         22.90         15.17         9.95 o
  -2 -12   2         84.06         57.05        21.33 o
  -1 -12   2          1.51          3.53         9.28 o
   0 -12   2         52.79         48.63         8.63 o
   1 -12   2         24.64         22.96         7.75 o
   2 -12   2         14.80          5.61         9.01 o
   3 -12   2         21.15         27.46         8.19 o
   4 -12   2          0.40          1.07         8.74 o
   5 -12   2         78.51         83.06        12.84 o
   6 -12   2         29.28         48.99        18.19 o
   7 -12   2         10.37         15.25        11.43 o
  -7 -11   2          0.15         10.04        16.31 o
  -6 -11   2         77.93         84.07        20.08 o
  -5 -11   2         92.91        111.67        20.08 o
  -4 -11   2         41.70         34.57        21.96 o
  -3 -11   2        254.38        277.86        18.57 o
  -2 -11   2         45.97         57.24        14.43 o
  -1 -11   2         18.41         39.74         8.67 o
   0 -11   2        329.65        412.38        14.77 o
   1 -11   2        794.64        813.23        20.71 o
   2 -11   2        476.05        504.87        27.02 o
   3 -11   2         14.48          5.60         6.37 o
   4 -11   2         48.17         35.19        20.08 o
   5 -11   2         26.95         41.12        12.55 o
   6 -11   2          1.84          7.15         8.74 o
   7 -11   2         34.18         54.23        12.84 o
   8 -11   2          0.13         -1.88         9.76 o
  -7 -10   2         97.44        119.20        22.58 o
  -6 -10   2          7.32         11.29        15.06 o
  -5 -10   2        213.27        200.75        25.09 o
  -4 -10   2        586.43        524.24        21.61 o
  -3 -10   2        114.06         84.08        11.53 o
  -2 -10   2        151.78        147.99        13.73 o
  -1 -10   2        202.88        220.16        11.82 o
   0 -10   2        173.76        162.09        10.82 o
   1 -10   2        393.15        484.23        18.91 o
   2 -10   2          0.04          1.20         5.91 o
   3 -10   2        401.16        424.81        18.94 o
   4 -10   2        246.16        230.43        13.00 o
   5 -10   2          0.35         -1.45         8.39 o
   6 -10   2          1.07          8.52         8.39 o
   7 -10   2         20.74         13.03         9.28 o
   8 -10   2         26.82         29.49        10.65 o
  -8  -9   2        142.72        140.53        23.84 o
  -7  -9   2          0.25          8.78        12.55 o
  -6  -9   2        155.65        173.15        22.58 o
  -5  -9   2        245.17        236.19        15.90 o
  -4  -9   2          2.03         -1.25         6.02 o
  -3  -9   2        938.28        884.41        45.17 o
  -2  -9   2          0.89          2.02         4.70 o
  -1  -9   2        108.85        155.34         9.58 o
   0  -9   2       1296.97       1308.72        36.96 o
   1  -9   2          0.16          7.53         5.48 o
   2  -9   2        103.88        126.96        11.95 o
   3  -9   2          7.16         -0.38         5.16 o
   4  -9   2        145.35        139.16        13.28 o
   5  -9   2         57.00         73.22         8.37 o
   6  -9   2          9.24          5.61         8.39 o
   7  -9   2         74.96         63.50        11.95 o
   8  -9   2         11.52          3.39         8.78 o
   9  -9   2         16.97         22.38        11.06 o
  -9  -8   2         94.39         82.81        20.08 o
  -8  -8   2          0.63          5.02        11.29 o
  -7  -8   2          3.55         11.29        12.55 o
  -6  -8   2         97.92        155.59        20.08 o
  -5  -8   2         49.64         73.77         9.95 o
  -4  -8   2        967.74        948.57        37.64 o
  -3  -8   2         13.15         14.59         4.79 o
  -2  -8   2        471.78        408.89        14.16 o
  -1  -8   2        941.36        894.88        18.22 o
   0  -8   2         12.62         28.71         8.61 o
   1  -8   2       1358.22       1413.65        24.61 o
   2  -8   2       1160.39       1117.62        26.57 o
   3  -8   2         17.76         21.33         5.80 o
   4  -8   2          9.32          8.83         5.44 o
   5  -8   2        361.62        333.58        13.56 o
   6  -8   2        715.01        702.64        33.88 o
   7  -8   2         73.35         67.75        16.31 o
   8  -8   2          4.39         -2.51        10.04 o
   9  -8   2         24.28         13.80        15.06 o
  -9  -7   2          7.65         32.62        15.06 o
  -8  -7   2          1.85         -2.51        12.55 o
  -7  -7   2          0.90         -5.02        10.04 o
  -6  -7   2         18.48         11.29        10.04 o
  -5  -7   2        244.93        220.00        13.17 o
  -4  -7   2         61.18        119.01         6.95 o
  -3  -7   2        369.07        419.08        13.22 o
  -2  -7   2        467.56        482.13        11.97 o
  -1  -7   2        269.02        303.11         9.77 o
   0  -7   2       3068.27       3112.24        41.25 o
   1  -7   2        167.18        180.35        10.17 o
   2  -7   2        156.46        166.41        11.13 o
   3  -7   2        211.18        204.67         9.16 o
   4  -7   2          0.46         -1.25         5.32 o
   5  -7   2        103.52        117.18         8.85 o
   6  -7   2        116.27        101.49         8.80 o
   7  -7   2        130.66        105.48        27.60 o
   8  -7   2        184.91        204.83        19.45 o
   9  -7   2          0.02          6.16         9.64 o
  10  -7   2         72.79         64.66        13.22 o
 -10  -6   2          3.65         -6.27        12.55 o
  -9  -6   2         11.52         -2.51        11.29 o
  -8  -6   2          7.77         38.90        12.55 o
  -7  -6   2          1.03         12.55        11.29 o
  -6  -6   2        320.27        324.97        22.58 o
  -5  -6   2          0.03          3.76         5.32 o
  -4  -6   2        659.28        608.48        15.66 o
  -3  -6   2         83.14         60.25         7.09 o
  -2  -6   2        188.36        158.18        13.29 o
  -1  -6   2        604.19        615.23        12.70 o
   0  -6   2          0.21         -0.68         3.32 o
   1  -6   2       2921.32       2801.49       146.76 o
   2  -6   2        488.29        444.32        11.33 o
   3  -6   2         61.30         75.36         6.25 o
   4  -6   2        616.37        612.92        22.03 o
   5  -6   2          4.32         16.44         5.16 o
   6  -6   2        263.08        310.30        12.14 o
   7  -6   2          0.74         -0.42         6.61 o
   8  -6   2          7.55         20.20        11.29 o
   9  -6   2        126.67        114.33        13.22 o
  10  -6   2        102.80        116.26        23.21 o
 -10  -5   2         66.63         91.59        20.08 o
  -7  -5   2        178.54        179.42        21.33 o
  -6  -5   2         65.30        127.06         9.95 o
  -5  -5   2        259.09        256.78         9.64 o
  -4  -5   2        112.67        120.59         6.07 o
  -3  -5   2       2128.55       2522.48        32.21 o
  -2  -5   2       6046.66       6277.72        70.36 o
  -1  -5   2        237.23        187.56         6.44 o
   0  -5   2       1040.88       1065.03        20.35 o
   1  -5   2          1.74          4.18         2.90 o
   2  -5   2       1366.17       1537.70        22.43 o
   3  -5   2        651.39        597.03        14.84 o
   4  -5   2         24.87          8.39         4.06 o
   5  -5   2        248.07        281.29        15.73 o
   6  -5   2        552.90        502.59        14.92 o
   7  -5   2         59.26         61.98         7.46 o
   8  -5   2        236.39        283.57        35.13 o
   9  -5   2          4.66          8.12         8.39 o
  10  -5   2         67.52         93.25        18.19 o
 -10  -4   2          0.22          0.00        13.80 o
  -9  -4   2        136.81        127.98        21.33 o
  -8  -4   2        165.05        164.37        21.33 o
  -7  -4   2          3.16         23.84        12.55 o
  -6  -4   2        424.52        464.68        11.43 o
  -5  -4   2        265.38        240.94        10.93 o
  -4  -4   2       2347.73       2596.05        33.04 o
  -3  -4   2       4818.48       5800.23        64.78 o
  -2  -4   2        150.43        118.36         8.97 o
  -1  -4   2        439.59        410.87        10.17 o
   0  -4   2       2893.35       2955.08        42.56 o
   1  -4   2        196.22        278.35         7.38 o
   2  -4   2         91.83         91.48         5.59 o
   3  -4   2         43.73         57.79         4.41 o
   4  -4   2       4187.94       4291.39        58.02 o
   5  -4   2        151.54        136.03         8.75 o
   6  -4   2        140.91        138.36         8.63 o
   7  -4   2         10.17          5.47         6.02 o
   8  -4   2         36.45         39.31         8.97 o
   9  -4   2         56.29         76.98        13.17 o
  10  -4   2         70.63         62.74        16.31 o
 -11  -3   2          7.95          6.27        13.80 o
 -10  -3   2        222.46        213.30        25.09 o
  -9  -3   2        175.89        161.86        21.33 o
  -8  -3   2        290.72        269.76        25.09 o
  -7  -3   2        470.21        419.18        15.06 o
  -6  -3   2         68.62         59.06         5.57 o
  -5  -3   2        660.82        649.29        12.92 o
  -4  -3   2       4018.91       4510.68        52.17 o
  -3  -3   2         69.08         54.80         3.48 o
  -2  -3   2        414.03        310.64         6.93 o
  -1  -3   2       4459.55       4400.15        48.75 o
   0  -3   2      26423.52      26529.47       275.75 o
   1  -3   2         17.84         26.75         2.86 o
   2  -3   2       2821.61       3613.13        46.54 o
   3  -3   2       2964.06       3023.93        36.67 o
   4  -3   2        323.05        340.10         9.36 o
   5  -3   2         92.60         87.98         6.54 o
   6  -3   2        876.63        795.40        16.63 o
   7  -3   2          6.81          6.84         4.97 o
   8  -3   2        257.35        263.37        20.97 o
   9  -3   2          2.55         -3.13         6.26 o
  10  -3   2         81.20         70.26        17.57 o
 -11  -2   2         38.44         27.60        17.57 o
 -10  -2   2        131.16        124.22        20.08 o
  -9  -2   2        129.45        107.91        18.82 o
  -8  -2   2        158.44        174.26        22.58 o
  -7  -2   2        202.86        208.40        12.05 o
  -6  -2   2       1329.96       1206.31        19.97 o
  -5  -2   2       1795.86       1705.96        24.10 o
  -4  -2   2        875.50        879.14        13.92 o
  -3  -2   2         28.39         60.08         4.11 o
  -2  -2   2       3713.01       3580.02        39.95 o
  -1  -2   2         15.29         15.08         1.83 o
   0  -2   2        240.02        225.46         4.93 o
   1  -2   2       1881.15       2089.83        30.60 o
   2  -2   2     117142.91     122477.10      2559.26 o
   3  -2   2      10917.00      11465.91       122.86 o
   4  -2   2       1252.23       1431.42        23.61 o
   5  -2   2          2.32          0.75         2.71 o
   6  -2   2        401.77        324.03        13.31 o
   7  -2   2         95.08        103.44        20.57 o
   8  -2   2        147.44        155.61        12.33 o
   9  -2   2         19.12          4.02         8.16 o
 -11  -1   2         48.64         47.68        17.57 o
 -10  -1   2        124.08        148.06        21.33 o
  -9  -1   2        243.19        254.71        25.09 o
  -8  -1   2         38.21         33.27         7.50 o
  -7  -1   2        283.07        240.90        17.57 o
  -6  -1   2         49.17         68.09         8.95 o
  -5  -1   2        164.78        177.90         6.95 o
  -4  -1   2       2724.14       2520.37        31.48 o
  -3  -1   2       1001.78        945.29        16.88 o
  -2  -1   2       1776.04       1286.49        15.86 o
  -1  -1   2        519.42        693.20         9.04 o
   0  -1   2        742.34        647.72        11.90 o
   1  -1   2       8026.58       9810.80       127.75 o
   2  -1   2       8871.28       8260.57        88.57 o
   3  -1   2        290.12        236.55         6.74 o
   4  -1   2       3221.56       3456.77        41.48 o
   5  -1   2         68.82         62.89         6.02 o
   6  -1   2       1139.92       1092.06        23.40 o
   7  -1   2          5.05         15.14         4.97 o
   8  -1   2        465.70        549.30        19.95 o
   9  -1   2        152.30        162.34        13.31 o
 -11   0   2        105.67         97.87        21.33 o
 -10   0   2        109.88        134.25        21.33 o
  -9   0   2          5.90         -0.81         7.53 o
  -8   0   2        170.08        202.89        13.73 o
  -7   0   2        969.18        920.71        24.01 o
  -6   0   2        523.82        466.82        12.14 o
  -5   0   2       1248.14       1338.59        20.78 o
  -4   0   2       1693.58       1645.13        22.79 o
  -3   0   2       4627.85       5062.57        56.90 o
  -2   0   2        991.74       1036.48        14.16 o
  -1   0   2       3339.73       3728.05        50.48 o
   0   0   2       9587.75      10712.27       139.26 o
   1   0   2          6.92         12.39         1.83 o
   2   0   2        838.08        698.41        11.35 o
   3   0   2         22.68         17.92         3.23 o
   4   0   2        853.08        837.47        22.34 o
   5   0   2        687.67        529.91        13.11 o
   6   0   2        112.81        103.89         7.00 o
   7   0   2        494.32        614.13        19.52 o
   8   0   2        580.86        594.41        20.35 o
   9   0   2          2.84         -3.76        10.04 o
  10   0   2         76.69         77.79        17.57 o
 -11   1   2        128.11        100.38        20.08 o
 -10   1   2         22.62         11.69         8.39 o
  -9   1   2        202.17        178.74        14.20 o
  -8   1   2          3.27          2.93         6.61 o
  -7   1   2          5.41          5.27         4.55 o
  -6   1   2        697.22        613.57        14.16 o
  -5   1   2        177.89        169.76         9.67 o
  -4   1   2        577.53        611.41        12.14 o
  -3   1   2        157.31        157.82         7.33 o
  -2   1   2      10082.43      10025.55       107.37 o
  -1   1   2      14895.98      16204.46       169.84 o
   0   1   2        329.15        455.01        10.16 o
   1   1   2        353.83        380.10         6.65 o
   2   1   2         67.62         81.23         3.33 o
   3   1   2        302.42        226.28         8.38 o
   4   1   2        734.60        808.78        13.24 o
   5   1   2        208.79        173.10         8.27 o
   6   1   2       1803.89       1883.33        50.19 o
   7   1   2        592.74        549.57        26.35 o
   8   1   2         44.07         58.97        13.80 o
   9   1   2        118.17        116.69        16.31 o
  10   1   2          3.56         -5.02        12.55 o
 -11   2   2         10.52          6.27        15.06 o
 -10   2   2         45.45         61.69        11.29 o
  -9   2   2         48.60         45.48         9.76 o
  -8   2   2         23.22          7.97        13.80 o
  -7   2   2        250.58        238.67        10.82 o
  -6   2   2       1013.69       1031.62        19.45 o
  -5   2   2       1969.70       2083.54        29.63 o
  -4   2   2          0.83         -2.04         4.09 o
  -3   2   2          3.89          6.09         3.80 o
  -2   2   2       1151.49       1220.60        18.08 o
  -1   2   2         50.60         53.17         4.06 o
   0   2   2       8055.04       9451.48       101.47 o
   1   2   2       3481.29       2956.00        34.87 o
   2   2   2          3.72          9.41         3.55 o
   3   2   2       1916.03       1993.04        34.15 o
   4   2   2         60.53         43.52         6.21 o
   5   2   2        856.31        872.92        21.72 o
   6   2   2        117.28        162.05        18.19 o
   7   2   2          1.13          0.00         6.21 o
   8   2   2        117.95        114.19        11.53 o
   9   2   2          5.57         -3.47         6.93 o
  10   2   2         84.69        107.91        20.08 o
 -11   3   2         71.77         87.47        18.19 o
 -10   3   2          2.61         -3.57         8.39 o
  -9   3   2         92.63         77.06        11.06 o
  -8   3   2          3.51         -2.28         5.52 o
  -7   3   2        297.13        294.84        17.57 o
  -6   3   2       1055.48        989.38        35.76 o
  -5   3   2        160.44        198.55         9.16 o
  -4   3   2       1842.81       1773.84        26.51 o
  -3   3   2        425.70        473.62        11.09 o
  -2   3   2        774.34        880.01        15.18 o
  -1   3   2        930.32        898.46        16.54 o
   0   3   2       4949.30       5082.70        63.92 o
   1   3   2       1668.44       1595.64        21.77 o
   2   3   2        780.29        956.60        20.84 o
   3   3   2          5.04          0.63         3.55 o
   4   3   2       1095.53        981.91        28.86 o
   5   3   2        500.05        506.66        48.93 o
   6   3   2        587.04        620.94        23.84 o
   7   3   2        216.81        285.01        27.60 o
   8   3   2         11.49         22.58         7.98 o
   9   3   2         68.83         79.05        17.57 o
  10   3   2          0.33         -5.02        11.29 o
 -10   4   2         32.63         47.71        11.06 o
  -9   4   2         66.30         94.78        21.33 o
  -8   4   2          6.18          2.46         6.25 o
  -7   4   2        517.64        537.81        15.90 o
  -6   4   2         35.25         37.95         6.44 o
  -5   4   2        897.33        937.41        19.04 o
  -4   4   2        392.20        408.53        11.82 o
  -3   4   2        160.36        179.87         8.69 o
  -2   4   2       2412.63       2512.36        42.78 o
  -1   4   2       1877.73       2058.20        28.62 o
   0   4   2        165.09        183.68        10.47 o
   1   4   2        158.19         90.60         5.48 o
   2   4   2       5702.45       5464.65        62.66 o
   3   4   2       3817.26       3935.89        62.51 o
   4   4   2        109.39        107.91         9.28 o
   5   4   2        659.54        653.02        19.95 o
   6   4   2        141.58         84.19        10.17 o
   7   4   2          0.16         -3.51        15.06 o
   8   4   2        220.17        220.85        15.90 o
   9   4   2         41.85         32.62        13.80 o
  10   4   2         29.35         10.04        15.06 o
 -10   5   2          1.41         -0.78         9.28 o
  -9   5   2         56.16         63.97        11.53 o
  -8   5   2        108.91         98.79        13.82 o
  -7   5   2         19.93          9.62         6.52 o
  -6   5   2         52.28         55.41         7.46 o
  -5   5   2        196.85        219.26        13.23 o
  -4   5   2        305.01        290.69        10.82 o
  -3   5   2       1259.58       1307.47        23.65 o
  -2   5   2       1414.26       1592.96        34.73 o
  -1   5   2        149.83        191.98         8.57 o
   0   5   2        140.15        138.99         7.15 o
   1   5   2        245.81        258.32         9.13 o
   2   5   2         11.64         13.55         3.14 o
   3   5   2          0.14          3.57        10.67 o
   4   5   2       1589.75       1365.14        31.01 o
   5   5   2        535.55        575.71        20.35 o
   6   5   2         41.31         27.01         8.39 o
   7   5   2        162.37        171.85        14.11 o
   8   5   2          7.10          5.65         8.74 o
   9   5   2        109.26        168.13        23.84 o
 -10   6   2         10.28         11.92        10.65 o
  -9   6   2         34.71          6.03         9.28 o
  -8   6   2          8.47          7.87         6.74 o
  -7   6   2        263.08        264.96        19.87 o
  -6   6   2        220.21        208.31        17.44 o
  -5   6   2        104.41         92.76         8.92 o
  -4   6   2         70.86         81.78         8.33 o
  -3   6   2         35.21         52.89         6.74 o
  -2   6   2          4.75         -1.47         4.98 o
  -1   6   2       1195.23       1164.32        21.55 o
   0   6   2        150.89        109.08         7.15 o
   1   6   2        137.50        164.85         8.33 o
   2   6   2         26.11         17.88         4.10 o
   3   6   2       1089.57       1186.68        29.24 o
   4   6   2        163.73        190.22        14.11 o
   5   6   2         15.93          8.19         7.50 o
   6   6   2          6.04         -3.55         7.10 o
   7   6   2         12.83          5.65         8.87 o
   8   6   2        281.13        235.99        18.57 o
   9   6   2         70.80         53.95        17.57 o
  -9   7   2          0.05          6.27         9.76 o
  -8   7   2          0.66         -4.12         8.23 o
  -7   7   2         23.58         21.65         8.19 o
  -6   7   2        110.39        125.44        11.23 o
  -5   7   2        467.47        459.88        15.68 o
  -4   7   2         11.80         16.70         6.65 o
  -3   7   2        160.93        164.05        10.50 o
  -2   7   2          1.07          6.27         5.31 o
  -1   7   2       1290.90       1436.66        25.80 o
   0   7   2        714.24        738.59        17.15 o
   1   7   2        279.75        222.59        10.17 o
   2   7   2        283.85        202.00        18.19 o
   3   7   2        547.37        482.13        19.95 o
   4   7   2        304.58        333.58        17.28 o
   5   7   2          5.53         30.53         9.28 o
   6   7   2         33.36         21.96         8.87 o
   7   7   2        168.18        166.78        16.25 o
   8   7   2         23.02         58.97        18.82 o
  -9   8   2         10.43         14.95         9.19 o
  -8   8   2         79.65         70.34        16.84 o
  -7   8   2          3.18         -2.09         7.24 o
  -6   8   2          1.30         -3.49         6.98 o
  -5   8   2        246.65        305.36        14.49 o
  -4   8   2        392.21        399.53        20.28 o
  -3   8   2        128.59        132.96        14.48 o
  -2   8   2         35.56         31.46         7.33 o
  -1   8   2        383.60        406.54        14.38 o
   0   8   2         74.73         58.84         6.95 o
   1   8   2        343.65        419.44        19.46 o
   2   8   2        229.11        222.25        16.40 o
   3   8   2        344.58        292.89        18.04 o
   4   8   2         10.24         18.59         9.64 o
   5   8   2          0.70          9.41         7.98 o
   6   8   2         63.48         63.00        16.31 o
   7   8   2         13.50          4.60        10.54 o
   8   8   2         47.03         69.01        20.08 o
  -8   9   2          3.18         -3.24         7.90 o
  -7   9   2         11.82          8.82         8.43 o
  -6   9   2          3.20         -1.73         7.38 o
  -5   9   2         67.14         76.84        10.14 o
  -4   9   2         46.36         51.69         8.63 o
  -3   9   2        289.87        291.49        15.58 o
  -2   9   2        183.01        190.50        23.90 o
  -1   9   2         71.21         82.11         8.83 o
   0   9   2        123.23        118.33        13.22 o
   1   9   2          3.04         -1.39         8.39 o
   2   9   2         13.19          9.41         9.41 o
   3   9   2          8.50         29.79        10.17 o
   4   9   2         27.94         15.40        10.04 o
   5   9   2        130.81        105.95        33.88 o
   6   9   2         15.28         21.85        10.54 o
   7   9   2         21.77         51.78        13.22 o
  -7  10   2          0.14         -2.08         8.07 o
  -6  10   2          0.48          8.04         8.30 o
  -5  10   2          5.98          2.13         8.07 o
  -4  10   2         35.86         32.36         8.92 o
  -3  10   2         41.92         55.67         9.23 o
  -2  10   2         71.50         88.70        10.15 o
  -1  10   2        343.44        302.37        19.22 o
   0  10   2          5.05          2.09         9.28 o
   1  10   2        145.71        127.93        25.72 o
   2  10   2         55.64         87.27        12.84 o
   3  10   2         87.25         84.86        13.73 o
   4  10   2        216.57        203.35        18.04 o
   5  10   2         15.48         10.67         9.76 o
   6  10   2         10.45         11.29        11.43 o
  -6  11   2          0.63         -4.21         8.43 o
  -5  11   2         26.02         20.29        11.19 o
  -4  11   2         13.18          8.99         8.07 o
  -3  11   2          0.85         -3.67         7.33 o
  -2  11   2         41.67         39.51         8.85 o
  -1  11   2          7.82         15.44        10.17 o
   0  11   2        141.34        141.89        15.51 o
   1  11   2         57.50         46.19        11.95 o
   2  11   2         45.48         55.11        12.42 o
   3  11   2        128.91         91.60        17.57 o
   4  11   2          0.64          0.38        10.17 o
  -4  12   2          2.14         -3.40        15.29 o
  -3  12   2         33.90         28.49         9.77 o
  -2  12   2          0.20         -5.33        10.67 o
  -1  12   2         49.84         52.10        15.68 o
   0  12   2          3.66         -5.27        10.54 o
   1  12   2         44.64         21.91        11.43 o
   2  12   2         57.45         54.52        13.73 o
   3  12   2         37.22         51.82        14.20 o
  -3 -14   3         25.95         31.41        11.95 o
  -2 -14   3         12.20         26.00        11.06 o
  -1 -14   3         40.40         25.48        11.43 o
   0 -14   3          3.60         13.80        11.53 o
   1 -14   3         24.78         34.93        10.85 o
   2 -14   3         22.79          5.70        10.04 o
   3 -14   3         12.72         23.04        11.29 o
   4 -14   3         85.16         95.19        24.47 o
  -5 -13   3         44.42         60.23        18.82 o
  -4 -13   3         18.05         41.41        17.57 o
  -3 -13   3         39.97         28.56        18.19 o
  -2 -13   3         72.26         93.40        13.73 o
  -1 -13   3          6.71          9.98        10.17 o
   0 -13   3         14.02         14.04         8.12 o
   1 -13   3         30.29         17.43         7.90 o
   2 -13   3         13.32         -4.66        30.11 o
   3 -13   3         19.04         13.58        11.29 o
   4 -13   3         28.12         13.95        14.43 o
   5 -13   3         57.58         50.71        16.31 o
   6 -13   3         30.07         26.21        11.37 o
  -6 -12   3         61.11         65.25        20.08 o
  -5 -12   3         26.15         51.44        18.82 o
  -4 -12   3         37.89         30.11        16.31 o
  -3 -12   3        117.34        144.43        16.94 o
  -2 -12   3          0.06         -3.37         8.39 o
  -1 -12   3         67.89         72.89        11.95 o
   0 -12   3        130.43        148.88        15.28 o
   1 -12   3         71.32         90.88         9.88 o
   2 -12   3         91.78        106.13        12.84 o
   3 -12   3         34.05         45.34        11.06 o
   4 -12   3        100.49         97.20        13.31 o
   5 -12   3          1.89         -4.20         8.39 o
   6 -12   3         53.53         37.92        14.43 o
   7 -12   3         44.53         50.49        11.95 o
  -7 -11   3         47.55         43.92        18.82 o
  -6 -11   3          0.40          5.02        13.80 o
  -5 -11   3        187.88        232.12        26.35 o
  -4 -11   3        268.41        220.22        54.58 o
  -3 -11   3          2.13          8.92         8.39 o
  -2 -11   3        110.65        124.10        12.84 o
  -1 -11   3        301.24        287.80        21.70 o
   0 -11   3        119.00        128.55        18.50 o
   1 -11   3        723.99        704.96        25.68 o
   2 -11   3          0.29         -4.30         9.00 o
   3 -11   3        122.00        163.98        15.00 o
   4 -11   3          4.57          7.53        11.29 o
   5 -11   3         33.31         36.39        10.65 o
   6 -11   3         49.67         55.90        11.53 o
   7 -11   3         16.34         21.96        10.65 o
   8 -11   3         36.96         31.00        11.95 o
  -8 -10   3         60.32         48.93        18.82 o
  -7 -10   3          2.73         -3.76        13.80 o
  -6 -10   3        261.76        274.78        27.60 o
  -5 -10   3        174.38        145.55        21.33 o
  -4 -10   3        386.83        291.57        63.99 o
  -3 -10   3        896.99        965.29        26.96 o
  -2 -10   3        556.18        632.31        16.94 o
  -1 -10   3          2.94         -3.00         6.01 o
   0 -10   3        308.92        345.51        22.88 o
   1 -10   3        193.41        226.27        14.62 o
   2 -10   3        672.60        664.29        18.46 o
   3 -10   3        396.10        406.22        14.68 o
   4 -10   3          0.91          6.27         8.39 o
   5 -10   3          2.67         -3.75         7.50 o
   6 -10   3         44.38         33.39        11.29 o
   7 -10   3         94.51        110.16        14.11 o
   8 -10   3          3.28          3.14        11.92 o
  -8  -9   3          0.14         -5.65        11.29 o
  -7  -9   3        183.73        171.90        22.58 o
  -6  -9   3        372.15        420.33        28.86 o
  -5  -9   3        203.83        237.14        23.84 o
  -4  -9   3        429.92        325.75        18.82 o
  -3  -9   3          6.37          4.85         5.07 o
  -2  -9   3        935.80        966.86        19.87 o
  -1  -9   3       1537.04       1284.57        33.65 o
   0  -9   3         53.32         42.37         7.76 o
   1  -9   3        342.96        295.46        11.73 o
   2  -9   3          6.91         -0.29         5.52 o
   3  -9   3        485.87        611.89        19.91 o
   4  -9   3        624.07        605.50        16.86 o
   5  -9   3         34.83         34.01         9.76 o
   6  -9   3        140.67        146.84        13.73 o
   7  -9   3         10.94         12.55        12.55 o
   8  -9   3         47.07         23.84        15.06 o
   9  -9   3         19.18         15.06        15.06 o
  -9  -8   3          0.12         -6.27        12.55 o
  -8  -8   3         74.26         65.25        17.57 o
  -7  -8   3        243.36        245.92        25.09 o
  -6  -8   3         65.65         53.95        13.80 o
  -5  -8   3        156.70        159.35        18.82 o
  -4  -8   3         46.99         46.79         5.85 o
  -3  -8   3        618.03        565.19        13.78 o
  -2  -8   3        254.22        281.03        10.09 o
  -1  -8   3         52.24         67.09         9.90 o
   0  -8   3       1397.85       1262.00       112.44 o
   1  -8   3        251.65        235.78        10.09 o
   2  -8   3        695.23        654.21        23.24 o
   3  -8   3        342.59        374.94        12.47 o
   4  -8   3         34.39         46.66         8.16 o
   5  -8   3        509.80        502.40        35.13 o
   6  -8   3        129.02        136.97        13.31 o
   7  -8   3         41.00         35.13         9.03 o
   8  -8   3         22.01         22.37        10.17 o
   9  -8   3         18.03         21.77        10.17 o
  -9  -7   3         96.88         72.77        17.57 o
  -8  -7   3         71.91         51.44        16.31 o
  -7  -7   3         79.23         66.50        16.31 o
  -6  -7   3        111.86        112.92        16.31 o
  -5  -7   3         37.18         41.37         8.78 o
  -4  -7   3        631.96        632.20        14.10 o
  -3  -7   3         29.54         32.74         4.97 o
  -2  -7   3        798.82        767.96        18.04 o
  -1  -7   3         54.12         26.00         5.41 o
   0  -7   3         79.70         52.51         6.93 o
   1  -7   3        380.02        369.63        10.82 o
   2  -7   3        348.60        369.01        11.09 o
   3  -7   3         34.28         23.36         4.97 o
   4  -7   3        770.84        780.36        16.76 o
   5  -7   3          6.96          5.14         5.16 o
   6  -7   3        490.24        523.62        23.21 o
   7  -7   3         52.08         52.06        10.17 o
   8  -7   3          2.10          2.51        11.92 o
   9  -7   3         17.75          3.65         9.64 o
  10  -7   3          0.62         -1.14         9.64 o
 -10  -6   3        125.56        178.17        25.09 o
  -5  -6   3        968.67        764.07        15.69 o
  -4  -6   3         18.13          9.20         5.52 o
  -3  -6   3        936.56       1065.15        17.75 o
  -2  -6   3          8.12         14.40         3.09 o
  -1  -6   3        288.10        378.25        13.76 o
   0  -6   3       3836.19       3554.38        43.69 o
   1  -6   3          3.24          8.01         3.32 o
   2  -6   3        748.37        619.91        12.91 o
   3  -6   3        390.31        441.44        16.32 o
   4  -6   3         55.54         51.81         6.72 o
   5  -6   3        130.74        129.35         7.90 o
   6  -6   3         65.16         53.69         8.87 o
   7  -6   3        100.68         83.96        11.06 o
   8  -6   3        151.30        153.97        13.73 o
   9  -6   3          1.78         -2.84         8.39 o
  10  -6   3         31.28         35.80        21.33 o
 -10  -5   3          0.16          3.76        15.06 o
  -9  -5   3        128.32        117.94        20.08 o
  -8  -5   3          4.68          7.53        12.55 o
  -7  -5   3         45.10         67.75        16.31 o
  -6  -5   3        274.89        293.13        12.30 o
  -5  -5   3          0.37          4.19         3.58 o
  -4  -5   3       2079.02       2305.47        30.85 o
  -3  -5   3        361.65        226.63         8.98 o
  -2  -5   3        252.00        212.29         6.98 o
  -1  -5   3       1348.36       1476.85        25.27 o
   0  -5   3         50.70         42.43         4.06 o
   1  -5   3       2388.32       2438.83        34.98 o
   2  -5   3       2440.68       2291.67        30.09 o
   3  -5   3          8.32         29.32         3.77 o
   4  -5   3         36.88         21.98         4.41 o
   5  -5   3          9.15         15.39         4.55 o
   6  -5   3        219.58        269.20        11.00 o
   7  -5   3          5.95          8.49         7.50 o
   8  -5   3         35.78         36.77         9.76 o
   9  -5   3         55.53         45.92        10.65 o
  10  -5   3          1.39         13.80        15.06 o
 -10  -4   3        252.35        264.75        27.60 o
  -9  -4   3         58.87         46.42        16.31 o
  -8  -4   3        106.02        115.43        18.82 o
  -7  -4   3        450.47        432.20        15.97 o
  -6  -4   3          6.03         12.26         5.32 o
  -5  -4   3          6.98          6.83         3.58 o
  -4  -4   3        207.15        236.75         7.06 o
  -3  -4   3       1249.36       1283.80        18.34 o
  -2  -4   3       1149.45       1069.27        15.56 o
  -1  -4   3       3388.20       3625.60        50.57 o
   0  -4   3       2385.48       2397.13        29.21 o
   1  -4   3        569.41        674.93        11.44 o
   2  -4   3       4463.08       4403.43        50.63 o
   3  -4   3       2792.88       2862.09        35.89 o
   4  -4   3         39.18         42.50         4.55 o
   5  -4   3         25.56         26.37         4.55 o
   6  -4   3         35.14         38.00         5.70 o
   7  -4   3         68.23         89.06         7.90 o
   8  -4   3        252.86        290.16        15.36 o
   9  -4   3          5.29          9.18         8.39 o
  10  -4   3         98.04         94.10        18.82 o
 -11  -3   3         83.02         90.34        21.33 o
 -10  -3   3         35.82         41.41        17.57 o
  -9  -3   3          0.65         -5.65        11.29 o
  -8  -3   3        137.87        116.61        11.43 o
  -7  -3   3        219.24        204.49        12.05 o
  -6  -3   3       1285.53       1239.93        27.12 o
  -5  -3   3        471.91        467.93        10.54 o
  -4  -3   3        291.19        264.62        10.62 o
  -3  -3   3         72.63         65.08         3.77 o
  -2  -3   3       1300.28       1320.41        17.16 o
  -1  -3   3       3059.99       3447.38        48.77 o
   0  -3   3        913.08        672.93        10.31 o
   1  -3   3       6645.53       6618.43        88.25 o
   2  -3   3         42.66         40.77         4.88 o
   3  -3   3        405.93        402.29         8.83 o
   4  -3   3       2795.72       2930.93        37.12 o
   5  -3   3       3122.99       3183.14        41.25 o
   6  -3   3        312.95        324.67        15.60 o
   7  -3   3         57.53         33.97         6.93 o
   8  -3   3          0.22         11.04         6.61 o
   9  -3   3         18.08         21.33        12.55 o
  10  -3   3         26.65         32.62        15.06 o
 -11  -2   3         33.07         42.66        17.57 o
 -10  -2   3         16.01         -2.51        13.80 o
  -9  -2   3          0.87          1.62         7.20 o
  -8  -2   3         10.03          2.01         8.78 o
  -7  -2   3        621.06        641.12        20.08 o
  -6  -2   3        274.77        275.70         8.69 o
  -5  -2   3        555.69        520.13        10.75 o
  -4  -2   3       1624.66       1563.76        20.98 o
  -3  -2   3        110.76        102.27         6.61 o
  -2  -2   3        221.86        201.74        12.55 o
  -1  -2   3       5755.34       5415.77        89.11 o
   0  -2   3       1965.01       1648.72        21.00 o
   1  -2   3          7.06         11.29         3.01 o
   2  -2   3       2590.32       2555.81        30.36 o
   3  -2   3        678.53        847.63        23.84 o
   4  -2   3        729.10        873.93        28.24 o
   5  -2   3          2.19          5.39         3.82 o
   6  -2   3        638.74        578.75        21.37 o
   7  -2   3         31.05         31.64         6.28 o
   8  -2   3        278.07        318.35        15.97 o
   9  -2   3         69.16         51.44        13.80 o
  10  -2   3         56.39         80.30        16.31 o
 -11  -1   3          0.74         -1.25        15.06 o
 -10  -1   3         62.82         42.66        16.31 o
  -9  -1   3         44.72         59.54        10.17 o
  -8  -1   3        106.60         85.32        15.06 o
  -7  -1   3         65.46         61.48        13.80 o
  -6  -1   3        750.27        666.81        17.15 o
  -5  -1   3       4480.44       4378.94        64.31 o
  -4  -1   3          4.48          4.12         3.01 o
  -3  -1   3        148.08        161.54         6.28 o
  -2  -1   3       1271.04       1337.00        16.80 o
  -1  -1   3        526.78        634.87         9.58 o
   0  -1   3       2926.51       3793.25        42.00 o
   1  -1   3        519.55        514.06        10.54 o
   2  -1   3       3546.94       3534.60        40.52 o
   3  -1   3       2981.90       2828.03        39.90 o
   4  -1   3       1314.69       1299.45        19.45 o
   5  -1   3        412.88        375.81         9.77 o
   6  -1   3        638.75        601.81        13.83 o
   7  -1   3        295.86        274.55        13.73 o
   8  -1   3         47.27         20.06        29.49 o
   9  -1   3          4.95          0.00        11.29 o
  10  -1   3         78.35         71.52        16.31 o
 -11   0   3          7.12         -6.90        13.80 o
 -10   0   3        154.01        163.11        22.58 o
  -9   0   3        344.73        371.40        17.68 o
  -8   0   3         47.21         75.34        11.92 o
  -7   0   3        234.28        237.94        13.80 o
  -6   0   3         33.36         47.93         7.16 o
  -5   0   3        321.46        331.71        16.75 o
  -4   0   3         12.82          9.70         2.87 o
  -3   0   3       3304.50       3247.97        39.00 o
  -2   0   3        246.99        210.35         5.85 o
  -1   0   3       6021.15       5953.44        64.89 o
   0   0   3       3675.08       3203.35        45.22 o
   1   0   3         16.63         20.08         2.58 o
   2   0   3        177.96        201.42         5.91 o
   3   0   3        363.16        378.03         8.30 o
   4   0   3        130.63        150.17         8.08 o
   5   0   3        193.80        173.53         7.30 o
   6   0   3        383.70        391.42        10.89 o
   7   0   3         29.56         35.64         7.50 o
   8   0   3        203.62        229.72        15.00 o
   9   0   3        199.94        205.90        15.08 o
  10   0   3          9.24         -5.02        10.04 o
 -11   1   3         40.67         61.48        17.57 o
 -10   1   3         33.38         34.67        11.92 o
  -9   1   3         12.24         17.63         8.39 o
  -8   1   3         11.09          9.52        20.70 o
  -7   1   3        325.35        348.90        15.90 o
  -6   1   3         30.05         35.09         7.50 o
  -5   1   3         20.13         12.37         4.23 o
  -4   1   3        718.28        697.59        13.27 o
  -3   1   3       4580.49       4266.89        50.37 o
  -2   1   3       3385.92       3503.53        41.47 o
  -1   1   3        330.36        237.53         6.74 o
   0   1   3        511.48        615.98        10.50 o
   1   1   3       1419.80       1608.60        20.66 o
   2   1   3       2259.63       2304.64        28.06 o
   3   1   3        489.70        468.00         8.72 o
   4   1   3        355.65        385.93         8.48 o
   5   1   3        582.98        488.90        15.87 o
   6   1   3        132.57        134.13        10.65 o
   7   1   3          4.01          0.00         6.21 o
   8   1   3         38.10         29.49         8.87 o
   9   1   3          0.09         -3.76         7.53 o
  10   1   3         61.03         57.72        16.31 o
 -11   2   3         34.94         21.78        11.92 o
 -10   2   3         12.48         10.04        15.06 o
  -9   2   3        209.99        198.72        15.51 o
  -8   2   3         24.29         29.49         8.74 o
  -7   2   3        260.06        269.36        11.24 o
  -6   2   3        151.42        160.64         9.04 o
  -5   2   3        176.35        197.85         8.80 o
  -4   2   3        626.03        651.74        13.92 o
  -3   2   3        442.20        553.88        11.97 o
  -2   2   3        355.17        521.94        11.29 o
  -1   2   3      12931.74      12450.27       133.88 o
   0   2   3         88.81         84.40         7.47 o
   1   2   3       2162.35       2426.34        30.05 o
   2   2   3         36.27         30.91         4.92 o
   3   2   3       1251.49       1093.51        23.50 o
   4   2   3       1395.27       1490.44        29.71 o
   5   2   3          0.46         -2.41         4.82 o
   6   2   3        255.64        230.28        13.73 o
   7   2   3         83.64         90.78        10.65 o
   8   2   3         55.17         76.02        13.17 o
   9   2   3        116.14        123.35        18.82 o
  10   2   3          2.32          3.76        12.55 o
 -10   3   3         35.31         26.51        13.17 o
  -9   3   3          7.96          2.64         8.39 o
  -8   3   3          7.43         11.29         7.98 o
  -7   3   3        178.73        176.13        15.27 o
  -6   3   3         70.76         78.00         7.38 o
  -5   3   3       1672.65       1531.91        25.50 o
  -4   3   3         89.11         81.29         6.44 o
  -3   3   3        750.95        647.78        13.73 o
  -2   3   3        299.49        360.33        10.09 o
  -1   3   3        916.79        776.58        14.34 o
   0   3   3       5820.79       7042.94        79.48 o
   1   3   3       1669.54       1605.19        22.51 o
   2   3   3        463.25        450.45        14.62 o
   3   3   3       1492.42       1465.12        29.71 o
   4   3   3         64.60         59.92         7.98 o
   5   3   3        943.70        963.76        24.84 o
   6   3   3         22.88         25.09         7.98 o
   7   3   3         82.30         90.36        11.53 o
   8   3   3        197.22        159.92        19.45 o
   9   3   3          1.35         -3.99         7.98 o
  10   3   3         50.30         48.93        16.31 o
 -10   4   3          7.61          9.70        10.67 o
  -9   4   3        121.09        136.97        14.20 o
  -8   4   3         33.08         33.62        15.06 o
  -7   4   3         69.73         65.58         9.25 o
  -6   4   3        113.61        121.66         9.16 o
  -5   4   3         43.41         55.74         6.74 o
  -4   4   3         74.51         74.28         6.91 o
  -3   4   3       1450.53       1495.61        24.57 o
  -2   4   3        195.32        191.55         8.12 o
  -1   4   3       4746.74       4780.21        59.68 o
   0   4   3          8.71         27.81         4.55 o
   1   4   3       1072.99        982.69        16.74 o
   2   4   3        696.21        635.36        14.31 o
   3   4   3        182.32        200.18        12.42 o
   4   4   3        522.19        468.35        17.68 o
   5   4   3        129.34        102.41        11.92 o
   6   4   3        233.48        232.37        15.97 o
   7   4   3        186.70        243.03        25.72 o
   8   4   3         44.40         36.61         9.76 o
   9   4   3        209.48        228.43        18.17 o
 -10   5   3          7.62          5.51        17.57 o
  -9   5   3         44.81         61.78        12.55 o
  -8   5   3          4.47         -1.71         6.44 o
  -7   5   3        402.44        459.59        16.17 o
  -6   5   3          2.15          1.67         6.11 o
  -5   5   3        775.26        706.70        17.62 o
  -4   5   3         73.65         77.56         9.70 o
  -3   5   3          0.99         -2.69         5.38 o
  -2   5   3        702.88        741.50        16.54 o
  -1   5   3        276.18        329.43        10.63 o
   0   5   3         57.95         77.55         6.38 o
   1   5   3        198.07        138.44         8.18 o
   2   5   3        323.90        256.04         8.01 o
   3   5   3       2215.57       2229.30        43.86 o
   4   5   3        223.93        242.60        15.51 o
   5   5   3        609.79        629.05        22.13 o
   6   5   3        200.94        177.09        15.08 o
   7   5   3         72.57        105.33        12.84 o
   8   5   3        127.54        105.09        15.06 o
   9   5   3         22.44         42.66        17.57 o
 -10   6   3          2.01         -4.82         9.64 o
  -9   6   3         13.45         17.57         9.76 o
  -8   6   3         35.18         27.03         8.44 o
  -7   6   3         18.75         25.29         7.46 o
  -6   6   3        157.77        148.12        10.87 o
  -5   6   3          9.21          6.75         6.07 o
  -4   6   3        240.08        268.26        12.36 o
  -3   6   3        977.29       1025.12        21.39 o
  -2   6   3         62.82         64.82         7.38 o
  -1   6   3        528.28        527.59        19.66 o
   0   6   3        257.72        274.76        18.92 o
   1   6   3         13.72         16.98         9.31 o
   2   6   3        331.75        362.42        32.62 o
   3   6   3         46.48         32.75         8.12 o
   4   6   3        587.43        580.90        22.13 o
   5   6   3       1232.19       1283.87        34.08 o
   6   6   3          5.06         -3.92         7.84 o
   7   6   3         29.21         35.02        10.17 o
   8   6   3          0.18         10.04        10.04 o
  -9   7   3          0.47          9.71        10.17 o
  -8   7   3         59.48         47.38         9.64 o
  -7   7   3        301.69        349.94        15.68 o
  -6   7   3          8.27          5.99         6.82 o
  -5   7   3         81.86        100.41        10.09 o
  -4   7   3        223.49        256.35        14.40 o
  -3   7   3         46.53         56.89         8.68 o
  -2   7   3        586.93        620.30        16.94 o
  -1   7   3        175.98        137.13         9.40 o
   0   7   3        138.16        122.65         8.79 o
   1   7   3        204.50        204.44        15.00 o
   2   7   3         69.95         55.05        11.92 o
   3   7   3         98.13         88.39        12.55 o
   4   7   3        236.74        300.97        18.57 o
   5   7   3        211.68        257.02        41.41 o
   6   7   3         23.71         32.84        10.17 o
   7   7   3          5.28         -2.81         9.28 o
   8   7   3         50.89         47.81        12.84 o
  -8   8   3        222.78        227.91        14.96 o
  -7   8   3         20.48          4.39         7.90 o
  -6   8   3          1.59         -3.41         6.82 o
  -5   8   3          4.19          2.68         7.17 o
  -4   8   3          7.08          2.42         7.71 o
  -3   8   3         66.19         58.40         9.04 o
  -2   8   3         76.83        107.17         9.97 o
  -1   8   3        753.27        814.37        25.12 o
   0   8   3        387.45        450.82        20.35 o
   1   8   3         19.63         40.61        16.31 o
   2   8   3        246.87        218.98        16.40 o
   3   8   3         79.24         58.67        11.43 o
   4   8   3        285.57        282.78        19.46 o
   5   8   3         30.64         18.17         9.95 o
   6   8   3         20.30         -1.88         9.76 o
   7   8   3         99.44        127.05        15.90 o
  -8   9   3         73.68         88.46        11.82 o
  -7   9   3          0.94         -3.78         7.56 o
  -6   9   3          0.42         -3.69         7.38 o
  -5   9   3         47.12         59.22         9.36 o
  -4   9   3         73.66         78.36         9.97 o
  -3   9   3          0.22         -4.91         9.82 o
  -2   9   3        118.46        101.69        10.66 o
  -1   9   3         40.37         32.63         7.33 o
   0   9   3         80.90         38.30        10.17 o
   1   9   3        523.51        495.69        22.18 o
   2   9   3        240.00        265.31        19.06 o
   3   9   3        225.74        193.49        16.79 o
   4   9   3        101.28        117.28        14.62 o
   5   9   3          8.61         38.12        11.43 o
   6   9   3         56.97         63.76        17.57 o
  -7  10   3         10.05          9.97         8.92 o
  -6  10   3          0.06         -2.35         8.12 o
  -5  10   3          5.09         -3.69         7.90 o
  -4  10   3         15.53         -3.57         7.15 o
  -3  10   3        305.04        317.09        15.89 o
  -2  10   3        212.56        211.64        13.47 o
  -1  10   3          3.94         13.53        10.17 o
   0  10   3          7.36         -0.06         8.74 o
   1  10   3          0.68         -0.33         9.95 o
   2  10   3        183.05        148.10        18.19 o
   3  10   3        162.25        171.97        17.28 o
   4  10   3          3.47          1.96        13.80 o
   5  10   3         51.09         30.39        11.95 o
  -5  11   3          0.22          2.04         8.45 o
  -4  11   3         95.46         66.08        10.50 o
  -3  11   3         42.21         41.49         9.77 o
  -2  11   3         10.76         12.84        11.43 o
  -1  11   3         56.24         76.87        14.20 o
   0  11   3          1.36         14.43        13.17 o
   1  11   3         24.67          6.17        11.06 o
   2  11   3         17.57         32.26        12.33 o
   3  11   3          9.58          2.61        11.06 o
   4  11   3        106.44        126.60        16.94 o
  -3  12   3          3.71          8.92        12.33 o
  -2  12   3         21.16         23.80        12.84 o
  -1  12   3          1.92         17.08        11.43 o
   0  12   3         29.91         38.25        13.73 o
   1  12   3         34.10         19.99        18.82 o
   0 -15   4         29.44         41.41        18.82 o
   1 -15   4        124.76        135.51        23.84 o
   2 -15   4         53.24         64.73        12.84 o
  -3 -14   4         42.19         62.74        20.08 o
  -2 -14   4         55.15         62.11        13.31 o
  -1 -14   4          4.93          9.06        10.17 o
   0 -14   4         52.43         57.72        17.57 o
   1 -14   4          4.32         -4.37         8.74 o
   2 -14   4         34.27         47.36        11.92 o
   3 -14   4          3.14         -4.82         9.64 o
   4 -14   4         12.87          8.33        11.06 o
  -5 -13   4          0.61         -6.27        15.06 o
  -4 -13   4         78.90         86.58        18.82 o
  -3 -13   4        103.99        119.20        21.33 o
  -2 -13   4          9.63          6.27         9.76 o
  -1 -13   4         98.80         94.32        12.84 o
   0 -13   4         25.43         30.63         8.99 o
   1 -13   4         18.16         29.13        10.17 o
   2 -13   4        158.03        178.92        16.40 o
   3 -13   4        348.34        396.63        51.44 o
   4 -13   4        191.44        206.29        19.45 o
   5 -13   4          4.01         -1.25         9.76 o
   6 -13   4         29.34         19.72        11.06 o
  -6 -12   4          2.57          7.53        15.06 o
  -5 -12   4        103.47        135.51        22.58 o
  -4 -12   4          8.47         16.31        15.06 o
  -3 -12   4        240.30        303.20        48.93 o
  -2 -12   4        452.27        455.15        24.47 o
  -1 -12   4        201.58        204.03        12.50 o
   0 -12   4         39.34         33.73         7.70 o
   1 -12   4        136.13        147.94        11.55 o
   2 -12   4        213.37        243.14        30.11 o
   3 -12   4        121.10        134.39        14.46 o
   4 -12   4          0.29         -3.99         7.98 o
   5 -12   4        121.90        138.27        25.72 o
   6 -12   4         57.33         46.19        11.95 o
   7 -12   4          4.50          0.49        10.67 o
  -7 -11   4         13.52         16.31        16.31 o
  -6 -11   4        239.50        219.58        26.35 o
  -5 -11   4         17.43         26.35        15.06 o
  -4 -11   4        182.59        204.52        23.84 o
  -3 -11   4        149.93        107.91        17.57 o
  -2 -11   4         11.67          7.33         6.25 o
  -1 -11   4        684.99        652.98        18.08 o
   0 -11   4        122.19        127.86        15.11 o
   1 -11   4         64.74         87.61         9.42 o
   2 -11   4        130.19        127.69        12.84 o
   3 -11   4          0.14          8.16         7.98 o
   4 -11   4         72.58        102.35        12.84 o
   5 -11   4          7.93          5.20         9.28 o
   6 -11   4         35.56         45.87        11.06 o
   7 -11   4          5.57         18.77        10.54 o
   8 -11   4         11.72         16.73        10.54 o
  -8 -10   4          8.78          2.51        15.06 o
  -7 -10   4        162.90        129.24        22.58 o
  -6 -10   4         14.11         23.84        13.80 o
  -5 -10   4         47.96         45.17        15.06 o
  -4 -10   4        150.06        163.11        20.08 o
  -3 -10   4         24.76         31.57         6.44 o
  -2 -10   4        527.99        541.88        15.38 o
  -1 -10   4          1.55          0.34         5.52 o
   0 -10   4        657.30        688.92        32.62 o
   1 -10   4        598.59        534.35        15.90 o
   2 -10   4         74.60         84.46         8.43 o
   3 -10   4        150.29        129.25        21.96 o
   4 -10   4        164.42        208.11        15.51 o
   5 -10   4         14.91         20.55         9.28 o
   6 -10   4          5.04         20.08         9.76 o
   7 -10   4         97.70         67.75        17.57 o
   8 -10   4        106.33        106.65        20.08 o
  -8  -9   4         80.90         85.32        18.82 o
  -7  -9   4          5.13         11.29        13.80 o
  -6  -9   4         29.43         50.19        15.06 o
  -5  -9   4         22.67         -5.02        10.04 o
  -4  -9   4         67.13         97.15        11.07 o
  -3  -9   4        291.64        214.57         9.83 o
  -2  -9   4        115.29        157.96        11.43 o
  -1  -9   4         98.79        104.01         9.73 o
   0  -9   4        410.35        451.24        13.51 o
   1  -9   4        391.77        384.42        12.78 o
   2  -9   4       1131.35       1182.77        22.67 o
   3  -9   4        440.82        465.25        18.17 o
   4  -9   4          5.12          1.25        10.04 o
   5  -9   4         27.92         14.59         8.39 o
   6  -9   4         47.42         40.70        10.17 o
   7  -9   4         34.65         44.65        11.06 o
   8  -9   4         12.13          3.47         9.28 o
   9  -9   4         14.77         13.80        11.06 o
  -9  -8   4         67.59         61.48        18.82 o
  -8  -8   4          1.50         -6.27        12.55 o
  -7  -8   4          4.75          2.51        12.55 o
  -6  -8   4         21.32         91.59        16.31 o
  -5  -8   4        120.71        120.45        17.57 o
  -4  -8   4        434.96        485.87        12.93 o
  -3  -8   4          2.15         -1.33         3.83 o
  -2  -8   4        358.55        369.10        14.25 o
  -1  -8   4        479.16        419.95        12.81 o
   0  -8   4        142.60        167.92         8.69 o
   1  -8   4        311.04        268.35        10.37 o
   2  -8   4          8.53          9.96         5.60 o
   3  -8   4        858.36        848.02        17.89 o
   4  -8   4        516.85        507.16        18.63 o
   5  -8   4         10.78         26.88         8.39 o
   6  -8   4        105.11         92.81        11.95 o
   7  -8   4          2.72         -2.25        18.82 o
   8  -8   4         42.26         44.36        10.54 o
   9  -8   4          7.82         14.43         9.76 o
  -9  -7   4          7.45         -5.65        11.29 o
  -8  -7   4         50.22         69.01        16.31 o
  -6  -7   4         68.93        119.20        17.57 o
  -5  -7   4        147.55        111.66        16.94 o
  -4  -7   4          0.25          0.66         3.82 o
  -3  -7   4        792.42        715.96        14.39 o
  -2  -7   4        210.36        233.54        10.39 o
   0  -7   4       4954.63       5373.29        63.49 o
   1  -7   4         59.39         51.59         5.28 o
   2  -7   4        172.75        172.18         8.30 o
   3  -7   4        195.28        213.48        11.20 o
   4  -7   4        543.58        560.05        13.82 o
   5  -7   4        392.04        450.89        18.82 o
   6  -7   4          6.38         -4.08         8.16 o
   7  -7   4          7.02         -3.30         6.61 o
   8  -7   4         56.51         37.07         9.64 o
   9  -7   4          1.37         10.04         9.76 o
  10  -7   4         54.06         77.79        13.73 o
 -10  -6   4         18.55         20.08        16.31 o
  -9  -6   4        112.06        114.18        21.33 o
  -8  -6   4          2.67          2.51        11.29 o
  -7  -6   4        100.48         79.05        16.31 o
  -6  -6   4        303.50        376.82        15.68 o
  -5  -6   4         35.26         37.06         9.41 o
  -4  -6   4        257.36        262.12         8.58 o
  -3  -6   4          2.36          2.93         3.92 o
  -2  -6   4       2091.50       2566.82        33.28 o
  -1  -6   4      10103.95      10610.95       230.24 o
   0  -6   4         55.47         30.16         4.72 o
   1  -6   4        759.00        747.44        13.64 o
   2  -6   4        349.90        372.32         9.58 o
   3  -6   4         83.87         85.46         5.48 o
   4  -6   4        102.81         89.64         6.24 o
   5  -6   4          6.05         10.46         6.61 o
   6  -6   4       1081.37        971.82        26.57 o
   7  -6   4         73.35        101.55        11.95 o
   8  -6   4          3.08         20.34         8.39 o
   9  -6   4         12.88         12.17         8.74 o
  10  -6   4          0.01         -6.90        13.80 o
 -10  -5   4        179.26        185.70        26.35 o
  -9  -5   4          9.32         35.13        16.31 o
  -8  -5   4        195.66        239.65        25.09 o
  -7  -5   4        616.23        610.86        19.89 o
  -6  -5   4        241.55        269.47        12.96 o
  -5  -5   4       1017.50        809.89        20.50 o
  -4  -5   4          2.80          2.30         2.71 o
  -3  -5   4        221.60        238.74        12.05 o
  -2  -5   4       2507.94       2875.43        35.65 o
  -1  -5   4         77.02         82.44         4.55 o
   0  -5   4       3588.96       3776.49        44.43 o
   1  -5   4       1354.63       1088.24        16.24 o
   2  -5   4       2887.30       2849.76        35.31 o
   3  -5   4        909.16       1071.81        16.98 o
   4  -5   4       1190.57       1410.25        22.34 o
   5  -5   4       1258.61       1294.33        21.95 o
   6  -5   4        166.25        150.24        11.95 o
   7  -5   4          1.10          0.63         7.10 o
   8  -5   4        146.02        143.89        13.22 o
   9  -5   4         28.03         22.17         9.28 o
  10  -5   4         63.76         85.32        18.82 o
 -10  -4   4         29.33         48.93        16.31 o
  -9  -4   4        174.35        161.86        21.33 o
  -8  -4   4        564.53        573.39        20.18 o
  -7  -4   4         70.68         48.92         7.84 o
  -6  -4   4        458.26        477.80        37.01 o
  -5  -4   4        289.07        291.31        12.33 o
  -4  -4   4        623.14        570.61        15.15 o
  -3  -4   4       2071.11       1959.17        25.25 o
  -2  -4   4        263.22        200.30         6.07 o
  -1  -4   4         83.29        129.31         7.11 o
   0  -4   4        105.11        133.76        12.55 o
   1  -4   4        287.73        326.43         8.53 o
   2  -4   4       1304.14       1216.29        23.84 o
   3  -4   4        288.20        443.68        19.11 o
   4  -4   4      19174.60      18884.09       201.57 o
   5  -4   4       3533.02       3774.47        47.95 o
   6  -4   4        398.45        439.44        30.74 o
   7  -4   4         25.15         55.32        14.43 o
   8  -4   4         23.66         22.45         7.84 o
   9  -4   4         60.24         82.81        17.57 o
  10  -4   4         11.30         31.37        15.06 o
 -11  -3   4         18.59         17.57        17.57 o
 -10  -3   4         33.80         36.39        17.57 o
  -9  -3   4        164.40        173.15        22.58 o
  -8  -3   4        126.72        166.19        13.22 o
  -7  -3   4       1146.57       1158.22        27.68 o
  -6  -3   4          3.70          1.46         5.11 o
  -5  -3   4        740.72        677.29        12.20 o
  -4  -3   4         37.54         68.87         6.61 o
  -3  -3   4         41.24         49.76         5.32 o
  -2  -3   4        985.07        839.09        12.32 o
  -1  -3   4       1422.78       1492.55        19.25 o
   0  -3   4        591.71        553.86         9.04 o
   1  -3   4         94.62        138.43         7.53 o
   2  -3   4       1289.48       1268.15        23.50 o
   3  -3   4       6867.12       7070.37        97.12 o
   4  -3   4       2944.77       2690.36        34.64 o
   5  -3   4        183.00        161.97         9.95 o
   6  -3   4        362.60        354.19        18.84 o
   7  -3   4         25.21         26.07         8.16 o
   8  -3   4        215.98        225.85        22.58 o
   9  -3   4         31.05         26.35        13.80 o
  10  -3   4        142.96        188.21        23.84 o
 -11  -2   4         16.82         21.33        17.57 o
 -10  -2   4          0.88          6.27        13.80 o
  -9  -2   4        543.35        494.48        19.89 o
  -8  -2   4        273.12        299.31        15.36 o
  -7  -2   4         65.96         59.73         8.74 o
  -6  -2   4        870.27        836.37        21.61 o
  -5  -2   4       2283.40       2179.32        28.54 o
  -4  -2   4        150.69        103.85        16.94 o
  -3  -2   4       2857.60       3163.62        50.82 o
  -2  -2   4        202.69        128.42         7.53 o
  -1  -2   4       3923.24       4729.39        52.34 o
   0  -2   4        263.37        187.95         5.52 o
   1  -2   4       1579.92       1681.78        25.84 o
   2  -2   4        813.92        781.02        14.77 o
   3  -2   4          2.41          1.90         2.71 o
   4  -2   4       1377.51       1352.61        20.37 o
   5  -2   4        562.75        556.14        35.13 o
   6  -2   4        354.59        391.01        11.73 o
   7  -2   4        148.33         98.66         7.64 o
   8  -2   4         12.22          8.78        11.29 o
   9  -2   4        244.28        247.18        25.09 o
  10  -2   4         93.92        102.89        18.82 o
 -11  -1   4          3.50          6.27        15.06 o
 -10  -1   4        125.11        108.95        14.43 o
  -9  -1   4        185.68        189.88        25.72 o
  -8  -1   4         39.62         35.44         8.16 o
  -7  -1   4       1083.93       1004.31        26.07 o
  -6  -1   4         66.62         76.96         8.39 o
  -5  -1   4          2.41          8.54         4.20 o
  -4  -1   4       2514.36       2477.76        31.51 o
  -3  -1   4        625.98        547.00         9.52 o
  -2  -1   4         12.63         20.20         2.71 o
  -1  -1   4       4330.18       4194.56        47.52 o
   0  -1   4       4917.05       5195.56        57.19 o
   1  -1   4       5717.37       5777.80        79.40 o
   2  -1   4        560.62        642.50        13.88 o
   3  -1   4        388.08        374.87         8.80 o
   4  -1   4         38.30         33.55         3.96 o
   5  -1   4        715.71        733.09        14.71 o
   6  -1   4        220.26        245.69         9.33 o
   7  -1   4        123.00        122.67        10.54 o
   8  -1   4        349.97        337.21        30.74 o
   9  -1   4        297.52        252.20        23.84 o
  10  -1   4         26.67         20.08        15.06 o
 -11   0   4         33.19         20.08        16.31 o
 -10   0   4          7.17          9.54        11.92 o
  -9   0   4        116.47        124.22        20.08 o
  -8   0   4         33.43         36.86         9.28 o
  -7   0   4         18.52          9.41         8.16 o
  -6   0   4        387.50        382.19        17.57 o
  -5   0   4        869.10        840.32        15.66 o
  -4   0   4       1581.79       1574.56        22.87 o
  -3   0   4       4260.41       4482.66        64.10 o
  -2   0   4        834.24       1113.43        16.54 o
  -1   0   4        211.30        317.25         7.64 o
   0   0   4        171.42        300.46        12.55 o
   1   0   4          3.88          1.94         2.35 o
   2   0   4        368.62        471.77         9.40 o
   3   0   4       2112.22       1957.06        37.34 o
   4   0   4         42.75         42.00         4.30 o
   5   0   4        718.97        695.47        14.11 o
   6   0   4        200.63        209.93        12.05 o
   7   0   4        277.55        282.83        14.62 o
   8   0   4         87.14        103.70        11.43 o
   9   0   4          7.48         -1.25        11.29 o
  10   0   4         11.38          6.27        12.55 o
 -11   1   4         36.43         57.72        18.82 o
 -10   1   4          0.55         -2.84         8.39 o
  -9   1   4        138.81        142.28        13.73 o
  -8   1   4         10.38          5.65         7.98 o
  -7   1   4        324.75        284.93        15.08 o
  -6   1   4          9.96          8.50         4.55 o
  -5   1   4       2492.35       2539.85        35.30 o
  -4   1   4       4327.94       4619.36        55.91 o
  -3   1   4        379.96        391.69        10.09 o
  -2   1   4       2241.28       2112.61        27.73 o
  -1   1   4       3596.49       3927.86        46.29 o
   0   1   4       2076.64       2153.63        27.68 o
   1   1   4       1065.48        836.36        13.47 o
   2   1   4        151.69        142.63         5.60 o
   3   1   4        769.56        665.80        11.86 o
   4   1   4         34.56         57.46         4.10 o
   5   1   4         31.18         46.04         7.10 o
   6   1   4        221.89        212.81        13.22 o
   7   1   4        175.79        170.51        13.22 o
   8   1   4        113.84        111.54        20.70 o
   9   1   4        158.08        214.25        32.62 o
  10   1   4         14.92          1.25        12.55 o
 -10   2   4         11.57          5.32         9.28 o
  -9   2   4          3.52         -3.75         7.50 o
  -8   2   4         29.68         30.35        11.92 o
  -7   2   4        302.62        329.32        16.94 o
  -6   2   4          1.02         -2.28         4.55 o
  -5   2   4        555.04        566.05        13.83 o
  -4   2   4        537.53        553.59        13.84 o
  -3   2   4       3810.72       3776.94        47.01 o
  -2   2   4       2453.87       2688.00        35.19 o
  -1   2   4        542.97        652.89        13.19 o
   0   2   4       3953.59       4238.86        50.05 o
   1   2   4       1088.14       1327.63        19.38 o
   2   2   4        236.69        233.08         7.62 o
   3   2   4        846.87        801.44        22.58 o
   4   2   4        895.04        846.24        43.92 o
   5   2   4       1751.14       1689.27        35.04 o
   6   2   4          0.22         -3.01         6.02 o
   7   2   4        138.22        166.39        13.73 o
   8   2   4         81.90         95.77        22.58 o
   9   2   4          7.90          0.63         8.87 o
 -10   3   4          4.23          1.25         8.87 o
  -9   3   4         54.98         45.85        10.65 o
  -8   3   4         62.59         75.62        11.53 o
  -7   3   4        164.13        212.21        11.77 o
  -6   3   4        337.15        352.54        27.79 o
  -5   3   4          0.85         -0.40         4.79 o
  -4   3   4          2.40         -1.81         3.62 o
  -3   3   4         53.86         43.80         5.28 o
  -2   3   4        695.33        659.30        14.65 o
  -1   3   4       5573.26       5455.44        64.34 o
   0   3   4        742.99        818.90        15.12 o
   1   3   4        279.98        278.95         8.36 o
   2   3   4        388.18        395.56         8.94 o
   3   3   4        183.74        169.30        11.95 o
   4   3   4        304.55        344.23        15.51 o
   5   3   4          5.40          9.41         8.16 o
   6   3   4        199.33        181.99        13.73 o
   7   3   4        205.99        197.19        15.08 o
   8   3   4          3.74         -3.76         7.53 o
   9   3   4         97.01        106.82        13.73 o
 -10   4   4         20.85         22.58        10.65 o
  -9   4   4          3.06         17.38         8.74 o
  -8   4   4         17.30          0.00         7.98 o
  -7   4   4        258.45        276.26        22.53 o
  -6   4   4         33.90         27.19         6.52 o
  -5   4   4        354.40        415.32        13.76 o
  -4   4   4        536.60        436.24        21.09 o
  -3   4   4         90.94         76.98         6.98 o
  -2   4   4         35.59         31.80         5.44 o
  -1   4   4       1500.62       1428.73        23.71 o
   0   4   4         88.47         41.40         5.10 o
   1   4   4        837.91        800.81        23.84 o
   2   4   4          1.18          7.53         7.53 o
   3   4   4        744.29        680.63        21.24 o
   4   4   4         25.04         20.59         7.50 o
   5   4   4        909.35       1051.54        28.82 o
   6   4   4        158.16        202.11        15.90 o
   7   4   4         65.08         69.13        11.43 o
   8   4   4          1.39          2.51         8.87 o
   9   4   4         27.43         64.91        12.33 o
 -10   5   4         10.68          9.22        10.17 o
  -9   5   4          0.29          0.90         9.28 o
  -8   5   4         54.16         58.35        11.53 o
  -7   5   4          8.19          0.30         6.25 o
  -6   5   4          6.92         15.77         6.98 o
  -5   5   4        121.00        145.65        10.37 o
  -4   5   4         46.22         52.01         7.46 o
  -3   5   4        489.22        508.16        14.68 o
  -2   5   4        156.40        144.41         9.16 o
  -1   5   4        342.71        297.91        11.07 o
   0   5   4        308.46        327.79        11.18 o
   1   5   4       1578.45       1617.70        25.65 o
   2   5   4       1384.95       1389.85        45.80 o
   3   5   4         50.26         55.82        12.55 o
   4   5   4        364.34        293.34        16.25 o
   5   5   4        343.65        261.58        17.74 o
   6   5   4        190.43        241.76        17.68 o
   7   5   4          7.61         15.83         9.28 o
   8   5   4          1.01          1.25        13.80 o
  -9   6   4         20.71         17.57        10.65 o
  -8   6   4          0.73         -4.44         8.87 o
  -7   6   4          4.12         -1.47        10.99 o
  -6   6   4        124.90        109.61        10.09 o
  -5   6   4         28.15         24.11         6.98 o
  -4   6   4         39.44         47.02         7.56 o
  -3   6   4        155.61        140.41        13.63 o
  -2   6   4        499.12        503.35        15.30 o
  -1   6   4         31.02         36.96         7.82 o
   0   6   4          8.35         13.54         4.93 o
   1   6   4        146.75        133.11        20.08 o
   2   6   4         68.35         39.00         9.28 o
   3   6   4        582.72        617.86        37.01 o
   4   6   4         78.99        106.13        12.42 o
   5   6   4         66.98         58.55        11.06 o
   6   6   4          8.55          1.63         8.78 o
   7   6   4          1.68          7.98         9.64 o
   8   6   4         47.65         65.92        12.84 o
  -9   7   4         47.25         49.56        12.42 o
  -8   7   4         81.04         93.67        13.80 o
  -7   7   4         29.48         37.93         8.92 o
  -6   7   4         15.02         -1.25         7.98 o
  -5   7   4          5.12         -4.42        13.17 o
  -4   7   4         31.29         43.04         8.12 o
  -3   7   4        335.48        350.01        19.80 o
  -2   7   4         17.29         23.74         6.53 o
  -1   7   4        318.18        315.88        13.07 o
   0   7   4         25.56         11.74         5.70 o
   1   7   4         52.62         34.91        10.17 o
   2   7   4        171.87        189.00        15.51 o
   3   7   4         86.90         92.56        12.33 o
   4   7   4         30.50         16.20         9.64 o
   5   7   4          1.59         -4.20         8.39 o
   6   7   4         34.48         32.12        11.06 o
   7   7   4        107.90         99.75        15.08 o
  -8   8   4          6.27          8.89        11.92 o
  -7   8   4         62.10         73.21        13.71 o
  -6   8   4        150.63        139.29        12.20 o
  -5   8   4         15.07         20.94        10.74 o
  -4   8   4          3.31         -1.60         6.38 o
  -3   8   4         44.81         48.08         8.30 o
  -2   8   4        225.50        271.68        13.66 o
  -1   8   4        189.47        160.31        11.41 o
   0   8   4          2.90         -3.99         7.98 o
   1   8   4        217.29        189.69        34.50 o
   2   8   4         10.81          5.02         8.74 o
   3   8   4        153.12        117.35        14.20 o
   4   8   4         17.82         44.98        11.43 o
   5   8   4         99.10        102.19        15.00 o
   6   8   4        111.28        118.27        15.90 o
  -7   9   4          0.21          3.44         8.85 o
  -6   9   4         36.93         33.07         9.77 o
  -5   9   4        107.12        107.93        14.50 o
  -4   9   4          0.44         -3.02         7.15 o
  -3   9   4         20.98          9.47         7.15 o
  -2   9   4         15.22         14.03         7.27 o
  -1   9   4         23.92         25.72        18.19 o
   0   9   4        128.43        152.46        19.45 o
   1   9   4         22.03         21.33        13.80 o
   2   9   4         75.65         89.44        14.11 o
   3   9   4         27.92         26.82        10.54 o
   4   9   4         30.59         35.27        15.68 o
   5   9   4         66.04         69.13        13.80 o
  -6  10   4         12.42         18.42         9.58 o
  -5  10   4          9.78         11.18         8.85 o
  -4  10   4        107.45        111.41        13.66 o
  -3  10   4         71.48         75.73        10.30 o
  -2  10   4          4.26         13.80        11.53 o
  -1  10   4         56.71         32.62        11.53 o
   0  10   4          0.09         -1.25        10.65 o
   1  10   4         98.79        107.08        28.86 o
   2  10   4         49.27         44.45        12.05 o
   3  10   4         15.38         20.08        10.65 o
   4  10   4         38.79         45.34        13.22 o
  -4  11   4          0.43         -4.95         9.89 o
  -3  11   4          8.57         13.99        11.95 o
  -2  11   4         79.72         67.51        20.08 o
  -1  11   4          0.05          7.53        11.43 o
   0  11   4         59.46         60.58        14.62 o
   1  11   4         28.90         16.54        32.62 o
   2  11   4         24.30          9.23        12.33 o
  -1 -15   5         37.34         27.60        16.31 o
   0 -15   5         68.75         71.52        20.08 o
   1 -15   5          1.16          2.51        11.29 o
   2 -15   5          8.21         19.69        11.43 o
  -4 -14   5         43.27         72.77        21.33 o
  -3 -14   5         13.43         32.62        16.31 o
  -2 -14   5         14.26          6.90         9.76 o
  -1 -14   5         32.16         61.48        17.57 o
   0 -14   5          4.51         -2.45         9.28 o
   1 -14   5         72.04        100.05        14.11 o
   2 -14   5         36.03         22.38        10.85 o
   3 -14   5          7.43          5.07        10.17 o
   4 -14   5         23.51         33.25        14.43 o
   5 -14   5          9.11         18.24        11.43 o
  -5 -13   5         77.73         52.70        18.82 o
  -4 -13   5          0.70          6.27        15.06 o
  -3 -13   5        105.54        119.20        21.33 o
  -2 -13   5        105.33        137.90        13.73 o
  -1 -13   5          1.43          0.94         7.46 o
   0 -13   5         59.43         57.86        21.33 o
   1 -13   5         42.41         44.14        10.54 o
   2 -13   5         31.91         54.24        18.82 o
   3 -13   5        197.76        184.05        17.15 o
   4 -13   5          1.20          6.76        10.17 o
   5 -13   5         52.83         33.46        11.95 o
   6 -13   5          3.01          2.51        11.29 o
  -6 -12   5         93.44         74.03        20.08 o
  -5 -12   5          8.97         28.86        15.06 o
  -4 -12   5        255.92        229.61        25.09 o
  -3 -12   5        181.76        180.68        22.58 o
  -2 -12   5        108.15        108.22        10.09 o
  -1 -12   5        425.63        439.43        16.20 o
   0 -12   5        233.44        268.25        13.51 o
   1 -12   5          3.64          4.36         8.39 o
   2 -12   5         35.38         57.31        11.92 o
   3 -12   5         48.07         71.15        11.43 o
   4 -12   5        232.71        249.20        18.57 o
   5 -12   5         78.47         68.26        21.33 o
   6 -12   5          7.19         14.43        11.92 o
   7 -12   5          1.97         -4.86        13.17 o
  -7 -11   5         87.55         70.26        18.82 o
  -6 -11   5          3.71         -6.27        12.55 o
  -5 -11   5        163.44        134.25        21.33 o
  -4 -11   5        334.45        338.77        26.35 o
  -3 -11   5        170.24        228.12        16.32 o
  -2 -11   5        349.83        353.42        27.70 o
  -1 -11   5        119.98        110.92         9.58 o
   0 -11   5        218.49        242.54        12.27 o
   1 -11   5        438.09        418.48        18.57 o
   2 -11   5          9.62         10.04         7.98 o
   3 -11   5        112.87         89.72        11.53 o
   4 -11   5          4.20          0.30         7.50 o
   5 -11   5        108.27        115.20        15.06 o
   6 -11   5        105.27        121.70        32.00 o
   7 -11   5          0.06         -6.27        12.55 o
   8 -11   5         25.31         50.19        16.31 o
  -8 -10   5         38.19         28.86        16.31 o
  -7 -10   5          0.45         13.80        12.55 o
  -6 -10   5         98.36        109.16        20.08 o
  -5 -10   5        499.78        424.09        26.35 o
  -4 -10   5         18.22         18.54         8.16 o
  -3 -10   5         80.57         78.58        12.01 o
  -2 -10   5         54.68         59.32        14.11 o
  -1 -10   5        513.91        427.41        16.79 o
   0 -10   5        552.67        639.83        28.08 o
   1 -10   5          0.70          1.64         5.28 o
   2 -10   5        100.90         91.51        11.06 o
   3 -10   5         40.41         32.20         9.28 o
   4 -10   5        206.74        199.59        15.08 o
   5 -10   5        104.17        118.80        13.31 o
   6 -10   5         18.56          8.54         9.28 o
   7 -10   5         48.74         48.95        11.53 o
   8 -10   5          9.36         -4.82         9.64 o
  -9  -9   5         22.22         22.58        16.31 o
  -8  -9   5         18.13         23.84        16.31 o
  -7  -9   5        138.46        121.71        21.33 o
  -6  -9   5        255.52        229.61        23.84 o
  -5  -9   5        219.79        257.22        23.84 o
  -4  -9   5        196.66        215.59        12.96 o
  -3  -9   5          6.95          6.60         4.79 o
  -2  -9   5        184.20        183.71         9.42 o
  -1  -9   5         21.54         16.11         4.79 o
   0  -9   5        971.90       1000.22        24.89 o
   1  -9   5        235.55        206.62        10.61 o
   2  -9   5          8.68          2.76        14.43 o
   3  -9   5         26.90         28.23         7.98 o
   4  -9   5         38.73         33.33        22.58 o
   5  -9   5          3.16         -3.37         6.93 o
   6  -9   5        144.42        117.61        13.22 o
   7  -9   5          0.39         12.79         9.28 o
   8  -9   5         37.50         31.22        11.06 o
   9  -9   5         12.68         36.39        16.94 o
  -9  -8   5         59.36         30.11        16.31 o
  -8  -8   5        115.26        106.65        20.08 o
  -7  -8   5        264.02        260.98        26.35 o
  -6  -8   5        111.50        121.71        18.82 o
  -5  -8   5        238.50        252.91        13.22 o
  -4  -8   5        337.45        423.78        25.09 o
  -3  -8   5       1341.56       1108.86        19.74 o
  -2  -8   5         39.94         26.67         4.79 o
  -1  -8   5        404.31        358.92        13.31 o
   0  -8   5         41.21         55.87         9.32 o
   1  -8   5        607.96        687.18        15.10 o
   2  -8   5       1390.79       1333.09        22.69 o
   3  -8   5        358.19        324.98        15.08 o
   4  -8   5         47.41         48.06        21.33 o
   5  -8   5         97.44         81.32        10.65 o
   6  -8   5          0.06         -3.47         6.93 o
   7  -8   5         14.17          5.08         8.12 o
   8  -8   5          7.13         25.51        10.54 o
   9  -8   5         11.02         -0.63         9.76 o
  -9  -7   5         60.39         38.90        16.31 o
  -8  -7   5          0.50          0.00        13.80 o
  -7  -7   5        188.64        139.27        20.08 o
  -6  -7   5          9.52          8.78         6.93 o
  -5  -7   5         30.31          4.27         6.90 o
  -4  -7   5        426.64        432.88        20.08 o
  -3  -7   5          0.28         -0.84         3.62 o
  -2  -7   5       1352.01       1487.86        44.90 o
  -1  -7   5       1290.77       1093.51        27.05 o
   0  -7   5        452.57        514.93        14.31 o
   1  -7   5        577.24        666.28        13.83 o
   2  -7   5         37.90         39.88         8.22 o
   3  -7   5        794.72        718.69        49.56 o
   4  -7   5       1088.43       1040.34        26.62 o
   5  -7   5         53.47         52.61         9.28 o
   6  -7   5          2.30         -1.88         6.93 o
   7  -7   5          0.30         -3.75         7.50 o
   8  -7   5         18.59         16.49         9.28 o
   9  -7   5         14.66         29.31        11.06 o
 -10  -6   5         46.40         15.06        17.57 o
  -9  -6   5         25.49         21.33        15.06 o
  -8  -6   5        352.09        419.08        28.86 o
  -7  -6   5        172.23        197.70        22.58 o
  -6  -6   5        313.94        346.97        30.74 o
  -5  -6   5        389.95        440.93        33.25 o
  -4  -6   5        118.13        156.87        10.54 o
  -3  -6   5        337.15        209.60         7.70 o
  -2  -6   5         91.16        135.08         6.44 o
  -1  -6   5       1059.20        985.15        22.43 o
   0  -6   5       2148.34       2236.22        29.42 o
   1  -6   5        527.82        516.02        10.89 o
   2  -6   5        282.36        235.26         8.43 o
   3  -6   5         59.30         51.35         4.25 o
   4  -6   5        941.77        816.68        30.11 o
   5  -6   5       1297.54       1391.69        32.62 o
   6  -6   5          1.86         -0.17         6.61 o
   7  -6   5          0.81          4.13         7.50 o
   8  -6   5          5.39          5.22         8.39 o
   9  -6   5          6.71          6.90         8.87 o
  10  -6   5         42.27         28.86        16.31 o
 -10  -5   5          0.03          0.00        13.80 o
  -9  -5   5        197.94        185.70        25.09 o
  -8  -5   5        127.34        110.90        11.76 o
  -7  -5   5          1.64          4.28         7.20 o
  -6  -5   5        261.22        253.87        13.56 o
  -5  -5   5        210.72        215.81        12.05 o
  -4  -5   5       1257.60       1189.14        17.90 o
  -3  -5   5         20.78         17.77         2.87 o
  -2  -5   5        326.02        366.82         8.85 o
  -1  -5   5       2285.75       2034.30        26.78 o
   0  -5   5        837.68        807.76        13.10 o
   1  -5   5       1957.62       2104.15        27.08 o
   2  -5   5        281.06        276.70        10.65 o
   3  -5   5       1249.91       1283.98        27.05 o
   4  -5   5        387.79        410.98        24.47 o
   5  -5   5         64.85         91.56        21.96 o
   6  -5   5        914.60        824.98        28.86 o
   7  -5   5        729.36        766.91        41.41 o
   8  -5   5          2.08          3.99         7.50 o
   9  -5   5         58.50         53.95        16.31 o
  10  -5   5          6.95          7.53        13.80 o
 -10  -4   5         50.99         67.75        18.82 o
  -9  -4   5         36.02         33.88        15.06 o
  -8  -4   5        178.44        196.99        14.77 o
  -7  -4   5         10.19         12.25         8.78 o
  -6  -4   5         20.03         14.43         9.41 o
  -5  -4   5       1123.51       1110.51        25.00 o
  -4  -4   5        301.33        311.48        19.45 o
  -3  -4   5        168.02        120.47         7.98 o
  -2  -4   5        503.69        517.68         9.73 o
  -1  -4   5        242.59        245.56         6.59 o
   0  -4   5       1346.76       1494.03        19.98 o
   1  -4   5        711.08        553.39        19.45 o
   2  -4   5         12.07         30.66         7.53 o
   3  -4   5        940.06       1050.20        25.72 o
   4  -4   5       1198.49       1212.89        59.60 o
   5  -4   5       1145.45       1176.93        66.50 o
   6  -4   5        117.60        129.87        17.57 o
   7  -4   5         16.77          7.43        10.67 o
   8  -4   5        136.54        160.60        20.08 o
   9  -4   5         20.79         46.42        15.06 o
  10  -4   5         46.57         70.26        18.82 o
 -10  -3   5          3.82         26.35        16.31 o
  -9  -3   5         13.02         32.90         9.95 o
  -8  -3   5        153.14        179.77        14.11 o
  -7  -3   5         13.03          6.74         6.93 o
  -6  -3   5        472.12        474.47        21.33 o
  -5  -3   5          1.14          6.90         5.32 o
  -4  -3   5        169.93        151.90        17.57 o
  -3  -3   5       5092.14       4973.53        90.34 o
  -2  -3   5        954.24       1118.13        15.88 o
  -1  -3   5        638.41        542.65         9.77 o
   0  -3   5       1143.37        921.74        13.73 o
   1  -3   5       1029.76       1269.38        22.38 o
   2  -3   5          3.92         16.18         6.27 o
   3  -3   5        362.72        460.94        10.46 o
   4  -3   5        187.71        214.88         8.72 o
   5  -3   5        392.29        396.47        10.82 o
   6  -3   5        343.09        341.04        20.08 o
   7  -3   5        212.17        236.18        13.56 o
   8  -3   5         46.90         20.08        12.55 o
   9  -3   5        167.12        140.53        20.08 o
  10  -3   5          0.37          7.53        13.80 o
 -11  -2   5          4.42          6.27        16.31 o
 -10  -2   5          1.08          0.00         8.39 o
  -9  -2   5        105.94        116.96        12.66 o
  -8  -2   5        198.94        178.86        14.43 o
  -7  -2   5       1578.27       1626.20        34.84 o
  -6  -2   5        313.29        320.25        21.33 o
  -5  -2   5        325.80        255.28        18.19 o
  -4  -2   5        345.67        489.01        21.33 o
  -3  -2   5        268.65        233.83         9.64 o
  -2  -2   5         73.24        114.08         5.35 o
  -1  -2   5       1801.37       1897.68        24.34 o
   0  -2   5         31.39         23.08         3.09 o
   1  -2   5        608.25        452.98        12.13 o
   2  -2   5       2561.65       2383.56        42.66 o
   3  -2   5       1267.60       1289.02        19.45 o
   4  -2   5         63.55         86.21         5.85 o
   5  -2   5        345.70        309.71        12.47 o
   6  -2   5          3.27         -2.03         4.06 o
   7  -2   5          9.06          0.00        10.04 o
   8  -2   5        106.14        101.63        17.57 o
   9  -2   5         34.04         57.72        16.31 o
  10  -2   5         61.43         60.23        16.31 o
 -11  -1   5          4.44         -7.53        15.06 o
 -10  -1   5         51.50         35.86        10.54 o
  -9  -1   5        160.31        164.70        21.33 o
  -8  -1   5        157.26        150.90        18.19 o
  -7  -1   5         50.22         67.87         9.64 o
  -6  -1   5        163.09        157.30        11.95 o
  -5  -1   5        725.32        575.23        11.82 o
  -4  -1   5          8.77         12.34         2.97 o
  -3  -1   5         22.18         75.07         4.70 o
  -2  -1   5         11.38         36.02         5.71 o
  -1  -1   5       4992.75       4982.10        56.44 o
   0  -1   5       1282.96       1361.73        18.83 o
   1  -1   5        121.81        119.91         7.10 o
   2  -1   5         36.93         37.56         3.82 o
   3  -1   5         39.03         39.36         4.35 o
   4  -1   5       1163.04       1100.72        18.18 o
   5  -1   5        620.95        773.84        15.72 o
   6  -1   5        117.24        146.69        13.17 o
   7  -1   5        171.86        161.54        12.33 o
   8  -1   5          3.37         21.33        12.55 o
   9  -1   5         54.03         62.74        16.31 o
  10  -1   5          1.09          0.00        12.55 o
 -11   0   5          2.06          4.64        10.17 o
 -10   0   5         20.69         20.70         9.76 o
  -9   0   5          9.39          7.86         8.12 o
  -8   0   5         22.63         22.58        12.55 o
  -7   0   5        973.35        897.12        37.64 o
  -6   0   5        160.82        146.80        17.57 o
  -5   0   5       1201.20       1127.92        23.18 o
  -4   0   5        171.84        241.88         8.51 o
  -3   0   5        508.43        515.70        11.04 o
  -2   0   5        860.82       1023.23        21.73 o
  -1   0   5       1722.30       2161.16        28.20 o
   0   0   5         10.07          6.34         2.11 o
   1   0   5       3615.61       3302.98        39.97 o
   2   0   5        182.42        146.78         6.24 o
   3   0   5       1439.39       1336.88        20.48 o
   4   0   5         14.21          5.73         3.48 o
   5   0   5       1129.52       1074.04        25.68 o
   6   0   5        260.64        289.55        14.11 o
   7   0   5         17.79         16.24         9.41 o
   8   0   5         53.23         46.42        15.06 o
   9   0   5         36.11         42.66        15.06 o
  10   0   5         27.17         28.86        13.80 o
 -10   1   5         90.32        109.16        21.33 o
  -9   1   5         25.80         24.75        10.67 o
  -8   1   5         66.10         68.31        11.06 o
  -7   1   5          0.63         -3.30         6.61 o
  -6   1   5         78.84         58.51         9.28 o
  -5   1   5        282.24        246.67         9.73 o
  -4   1   5         53.34         57.33         5.70 o
  -3   1   5       2788.89       2802.11        36.82 o
  -2   1   5       1491.53       1409.83        21.64 o
  -1   1   5       2448.00       2300.25        34.68 o
   0   1   5        721.56        736.81        13.43 o
   1   1   5          5.14         -0.68         2.87 o
   2   1   5       1658.42       1962.14        31.70 o
   3   1   5        884.60        908.70        15.37 o
   4   1   5         94.91        124.67         9.76 o
   5   1   5        497.83        481.99        17.68 o
   6   1   5         90.23         88.53        10.54 o
   7   1   5        386.75        375.28        19.45 o
   8   1   5         28.79         24.52         9.64 o
   9   1   5         78.23        110.42        18.82 o
  10   1   5         21.96         17.57        15.06 o
 -10   2   5          1.07         18.82        10.65 o
  -9   2   5         61.79         82.19        12.42 o
  -8   2   5        170.61        191.12        15.08 o
  -7   2   5        256.18        315.51        19.45 o
  -6   2   5         16.11         15.60         5.91 o
  -5   2   5        670.30        619.23        20.56 o
  -4   2   5        590.44        570.97        14.16 o
  -3   2   5        108.27        105.71         6.91 o
  -2   2   5         57.74         62.28         7.58 o
  -1   2   5       2949.19       3267.85        41.66 o
   0   2   5        166.77        146.58         6.82 o
   1   2   5       4120.25       4070.02        49.68 o
   2   2   5       1808.94       1776.75        24.90 o
   3   2   5        379.80        283.90        13.73 o
   4   2   5        100.45        112.95        10.17 o
   5   2   5        169.87        198.92        14.20 o
   6   2   5        101.97        111.44        11.95 o
   7   2   5         37.14         34.06         9.28 o
   8   2   5         73.89         72.67        11.95 o
   9   2   5         97.88         92.85        20.08 o
 -10   3   5         71.09         36.94        11.95 o
  -9   3   5          4.33         14.43         9.76 o
  -8   3   5         12.40          7.53         8.87 o
  -7   3   5        159.76        166.39        14.20 o
  -6   3   5         29.92         31.86         6.98 o
  -5   3   5        300.63        331.82        12.46 o
  -4   3   5         31.36         41.88         6.44 o
  -3   3   5       2416.40       2312.98        33.94 o
  -2   3   5        821.99        797.89        33.69 o
  -1   3   5         57.80         49.86         5.44 o
   0   3   5        879.08        970.95        18.07 o
   1   3   5        491.17        618.24        16.35 o
   2   3   5        147.89        179.92         7.17 o
   3   3   5        406.05        343.79        15.90 o
   4   3   5          7.34         12.69        18.82 o
   5   3   5        849.09        835.39        25.27 o
   6   3   5         29.46         39.43         9.28 o
   7   3   5        160.41        193.73        16.40 o
   8   3   5        125.44        146.24        15.08 o
   9   3   5         37.22         50.37        11.95 o
 -10   4   5         21.58         26.25        11.06 o
  -9   4   5          6.48         -1.19        11.92 o
  -8   4   5         82.06         55.14        11.06 o
  -7   4   5         31.80         30.11         9.64 o
  -6   4   5        112.41         95.03        13.98 o
  -5   4   5          3.54          6.25         5.70 o
  -4   4   5        298.28        271.29        11.24 o
  -3   4   5        135.21        150.45         9.54 o
  -2   4   5        581.73        578.06        14.89 o
  -1   4   5       2734.17       2626.19        37.25 o
   0   4   5         44.86         44.04         8.25 o
   1   4   5        615.34        615.06        14.29 o
   2   4   5        421.50        415.37        17.68 o
   3   4   5         32.23         24.96         9.41 o
   4   4   5        607.33        670.26        22.51 o
   5   4   5         50.04         49.28        10.17 o
   6   4   5         64.69         60.28        11.53 o
   7   4   5        479.34        450.28        21.72 o
   8   4   5          5.08         12.93        10.17 o
  -9   5   5          0.05         -2.87         9.28 o
  -8   5   5          0.22         -2.32         8.74 o
  -7   5   5          4.93          1.12         7.84 o
  -6   5   5         68.98         55.96         8.63 o
  -5   5   5        620.63        751.83        21.94 o
  -4   5   5         26.79         36.05         6.91 o
  -3   5   5         14.47         18.72         6.07 o
  -2   5   5        449.29        434.35        13.83 o
  -1   5   5        546.62        507.76        14.38 o
   0   5   5       1222.63       1334.01        23.78 o
   1   5   5        126.07         79.23        15.68 o
   2   5   5         67.33         62.04        10.17 o
   3   5   5        501.76        448.32        19.83 o
   4   5   5         47.35         69.86        11.43 o
   5   5   5        122.33        143.16        23.84 o
   6   5   5        230.93        286.21        19.95 o
   7   5   5          3.43         19.60        13.17 o
   8   5   5         19.84         20.98        11.06 o
  -9   6   5          6.41          3.87        11.92 o
  -8   6   5         19.14         14.95        10.17 o
  -7   6   5        235.81        250.47        14.68 o
  -6   6   5        951.09        990.32        24.36 o
  -5   6   5        105.31         86.86         9.64 o
  -4   6   5         13.26          9.17         6.74 o
  -3   6   5         10.96          3.76        11.53 o
  -2   6   5          0.19         -2.76         5.52 o
  -1   6   5         80.20         81.55         8.45 o
   0   6   5          0.48         -2.41         4.81 o
   1   6   5        729.77        697.34        24.79 o
   2   6   5        760.38        814.44        53.95 o
   3   6   5         67.28         77.59        11.92 o
   4   6   5        288.78        345.58        18.17 o
   5   6   5         78.51         67.09        11.95 o
   6   6   5         80.34         91.66        14.20 o
   7   6   5         64.24         71.06        13.73 o
  -8   7   5         53.46         47.71        11.53 o
  -7   7   5        354.07        338.46        17.07 o
  -6   7   5        145.47        144.36        12.32 o
  -5   7   5          1.68          0.70         7.17 o
  -4   7   5         42.72         44.58         8.21 o
  -3   7   5          7.55          1.02         6.38 o
  -2   7   5         78.58        104.90         9.88 o
  -1   7   5         26.29         17.40         6.95 o
   0   7   5         95.26        100.07        13.31 o
   1   7   5         18.27          2.26        10.04 o
   2   7   5        104.74         97.67        13.22 o
   3   7   5        546.85        479.75        81.56 o
   4   7   5        180.16        213.46        17.68 o
   5   7   5        213.96        189.37        18.17 o
   6   7   5        107.11        121.79        15.51 o
   7   7   5          0.74         11.44        11.06 o
  -7   8   5          6.95          5.02         8.69 o
  -6   8   5         40.86         38.14         9.36 o
  -5   8   5         16.14         17.78         8.30 o
  -4   8   5         15.38         23.30         8.03 o
  -3   8   5         48.14         63.45         9.23 o
  -2   8   5         15.30         16.35         7.70 o
  -1   8   5        362.03        356.14        35.76 o
   0   8   5        164.84        139.18        15.51 o
   1   8   5          1.18         -2.07        14.43 o
   2   8   5         13.71         34.36        11.43 o
   3   8   5          8.31         27.20        13.80 o
   4   8   5        188.61        182.74        17.74 o
   5   8   5         98.47        105.97        15.97 o
   6   8   5          0.05         -1.78        10.54 o
  -6   9   5         25.65         32.00        11.39 o
  -5   9   5         20.32         22.58         8.92 o
  -4   9   5         92.84        115.51        11.63 o
  -3   9   5          0.48         -6.06        12.13 o
  -2   9   5        391.49        379.93        21.29 o
  -1   9   5        189.86        156.51        30.74 o
   0   9   5          4.62         -4.97         9.95 o
   1   9   5         28.31         48.80        15.06 o
   2   9   5          1.33          9.00        10.17 o
   3   9   5         24.66         10.04        15.68 o
   4   9   5          7.75         20.61        16.94 o
  -5  10   5         32.25         43.61        10.50 o
  -4  10   5          3.70          7.63         8.79 o
  -3  10   5         49.83         54.37        12.96 o
  -2  10   5         38.81         15.99        11.95 o
  -1  10   5         45.08         56.99        13.73 o
   0  10   5         69.92         88.75        15.51 o
   1  10   5         13.30          8.88        11.06 o
   2  10   5         18.65         30.61        12.33 o
   3  10   5         21.55         26.22        12.66 o
  -2  11   5          4.93          0.63        11.53 o
  -1  11   5          0.88         -2.51        11.76 o
   0  11   5          7.94         13.15        11.37 o
  -1 -15   6         68.21         60.23        17.57 o
   0 -15   6          3.75         13.15        19.45 o
   1 -15   6         56.08         63.31        12.84 o
   2 -15   6          5.21         22.97        11.43 o
  -4 -14   6          2.55          0.00        15.06 o
  -3 -14   6         46.44         79.05        20.08 o
  -1 -14   6        137.56        138.11        14.62 o
   0 -14   6        327.16        361.52        20.41 o
   1 -14   6         54.52         55.17        15.68 o
   2 -14   6          7.97         25.60        11.06 o
   3 -14   6         25.92         16.41        10.85 o
   4 -14   6        117.26        142.31        16.40 o
   5 -14   6         89.01         80.02        14.62 o
  -5 -13   6         10.79         13.80        16.31 o
  -4 -13   6        180.21        184.44        23.84 o
  -3 -13   6         12.29         21.33        13.80 o
  -2 -13   6         78.60         98.15        16.31 o
  -1 -13   6         71.16         77.58        11.53 o
   0 -13   6         34.80         18.25         9.64 o
   1 -13   6        379.06        378.79        19.95 o
   2 -13   6         51.03         50.75        11.76 o
   3 -13   6         34.44         27.40        11.06 o
   4 -13   6         53.09         46.84        11.95 o
   5 -13   6          0.13         -1.25         9.76 o
   6 -13   6         49.10         59.61        13.31 o
  -6 -12   6          3.52         -6.90        13.80 o
  -5 -12   6        220.25        202.01        25.09 o
  -4 -12   6         20.52         -1.25        12.55 o
  -3 -12   6         31.99         25.15        11.92 o
  -2 -12   6         57.15        105.10        21.96 o
  -1 -12   6          2.13          2.31         6.25 o
   0 -12   6        341.63        376.13        33.25 o
   1 -12   6         12.52         19.18         9.28 o
   2 -12   6        292.08        335.44        18.17 o
   3 -12   6        209.09        255.82        18.17 o
   4 -12   6          8.65         -2.51         8.87 o
   5 -12   6         66.75         25.66        14.43 o
   6 -12   6         29.25         25.80        10.17 o
   7 -12   6          7.97         16.16        11.06 o
  -7 -11   6          0.57         23.84        15.06 o
  -6 -11   6        133.70        175.66        22.58 o
  -5 -11   6          0.58          1.25        12.55 o
  -4 -11   6         70.24        107.91        17.57 o
  -3 -11   6         24.57         43.92         8.74 o
  -2 -11   6          0.23         -1.77         5.52 o
  -1 -11   6        157.66        135.14         9.88 o
   0 -11   6         22.88         19.81         8.39 o
   1 -11   6         84.27         74.31        10.65 o
   2 -11   6         48.43         67.63        10.17 o
   3 -11   6        107.04        106.13        12.42 o
   4 -11   6        335.99        382.22        23.21 o
   5 -11   6         81.90         70.26        16.31 o
   6 -11   6         20.17         15.68         9.76 o
   7 -11   6          8.24         -4.64         9.28 o
   8 -11   6          8.21          0.65        11.06 o
  -8 -10   6         40.34         82.81        20.08 o
  -7 -10   6        149.67        149.31        22.58 o
  -6 -10   6          0.68         -5.65        11.29 o
  -5 -10   6         13.33          6.27        11.29 o
  -4 -10   6          3.22         38.42         7.84 o
  -3 -10   6        152.20        137.18        15.06 o
  -2 -10   6        396.11        461.76        37.55 o
  -1 -10   6        102.64         78.11        12.79 o
   0 -10   6        123.57        127.87        13.58 o
   1 -10   6         22.99         28.97         7.98 o
   2 -10   6         24.89         38.30        10.04 o
   3 -10   6        130.47        104.14        16.31 o
   4 -10   6          4.75         -3.55         7.10 o
   5 -10   6        234.76        208.82        30.74 o
   6 -10   6         71.15         87.95        12.84 o
   7 -10   6          1.31         -4.20         8.39 o
   8 -10   6         27.00         28.38        11.43 o
  -9  -9   6         78.52         99.12        21.33 o
  -8  -9   6         79.65        101.63        20.08 o
  -7  -9   6          7.03         -2.51        12.55 o
  -6  -9   6        180.76        243.42        23.84 o
  -5  -9   6         23.41         47.58         9.41 o
  -4  -9   6         32.35         34.30        15.06 o
  -3  -9   6         39.49         49.90        11.92 o
  -2  -9   6          1.38          5.21         3.22 o
  -1  -9   6        881.00        718.34        58.11 o
   0  -9   6        434.77        427.30        12.78 o
   1  -9   6        166.57        127.77        22.58 o
   2  -9   6        680.47        736.90        21.72 o
   3  -9   6         35.40         42.81         8.87 o
   4  -9   6         88.69        122.72        12.42 o
   5  -9   6         68.86         51.28        10.17 o
   6  -9   6        140.52        132.72        16.31 o
   7  -9   6         41.80         28.75        10.17 o
   8  -9   6          0.02          0.75         8.74 o
   9  -9   6         17.51         15.06        12.55 o
  -8  -8   6         37.57         53.95        16.31 o
  -7  -8   6        247.08        222.09        25.09 o
  -6  -8   6          0.75          0.78         6.93 o
  -5  -8   6        299.20        279.80        18.82 o
  -4  -8   6        385.88        471.23        24.47 o
  -3  -8   6          1.05          0.42         4.35 o
  -2  -8   6         35.56         23.66        12.67 o
  -1  -8   6         37.55         40.21         4.97 o
   0  -8   6       1841.86       2123.17        39.08 o
   1  -8   6       4115.19       4190.22        56.66 o
   2  -8   6        355.08        362.72        15.08 o
   3  -8   6        174.28        169.19        12.84 o
   4  -8   6         25.02         10.11         7.50 o
   5  -8   6          2.20          2.36         7.50 o
   6  -8   6         23.43          6.08         8.39 o
   7  -8   6          0.37         -3.50        30.11 o
   8  -8   6        116.99        101.17        13.31 o
   9  -8   6         25.54         35.76        11.53 o
  -9  -7   6         30.83         18.82        16.31 o
  -8  -7   6        216.67        225.85        26.35 o
  -7  -7   6          9.40         34.32         9.03 o
  -6  -7   6        470.97        497.42        18.94 o
  -5  -7   6        860.29        825.30        40.78 o
  -4  -7   6        192.60        219.44        12.33 o
  -3  -7   6       1213.86       1117.14        19.01 o
  -2  -7   6        203.09        173.14         9.64 o
  -1  -7   6        148.81        132.72         7.17 o
   0  -7   6       1006.95       1066.83        23.58 o
   1  -7   6         73.87         51.78         4.70 o
   2  -7   6       1528.43       1573.74        31.94 o
   3  -7   6       1160.08       1072.12        26.62 o
   4  -7   6        174.64        130.49        11.95 o
   5  -7   6        186.19        250.79        15.00 o
   6  -7   6        329.20        354.23        17.28 o
   7  -7   6        239.95        268.41        17.74 o
   8  -7   6         75.32         69.03        11.53 o
   9  -7   6          0.45         -4.37         8.74 o
 -10  -6   6          3.57         -6.90        13.80 o
  -9  -6   6        135.59        171.90        25.09 o
  -8  -6   6         85.07         70.26        17.57 o
  -7  -6   6        176.55        177.07        17.57 o
  -6  -6   6       1127.95       1063.46        30.11 o
  -5  -6   6        348.71        298.19        14.46 o
  -4  -6   6        796.81        828.85        21.61 o
  -3  -6   6        225.54        262.27        10.65 o
  -2  -6   6        205.11        182.86         7.38 o
  -1  -6   6       2968.97       2854.38        36.21 o
   0  -6   6        155.57        144.68         7.19 o
   1  -6   6        183.00        206.82         6.65 o
   2  -6   6         32.88         50.11         9.41 o
   3  -6   6        441.92        396.65        33.25 o
   4  -6   6        596.04        576.41        19.06 o
   5  -6   6         13.34         11.59         7.50 o
   6  -6   6       2333.67       2091.82        42.97 o
   7  -6   6        688.36        626.73        22.51 o
   8  -6   6          4.16          8.71         7.50 o
   9  -6   6         28.41         51.44        16.31 o
 -10  -5   6         35.28         27.60        15.06 o
  -9  -5   6         22.19         23.84        13.80 o
  -8  -5   6          1.13         -3.69        11.92 o
  -7  -5   6        628.50        633.00        34.50 o
  -6  -5   6        131.03        147.54        12.55 o
  -5  -5   6       1037.96       1076.64        25.55 o
  -4  -5   6         22.75         27.75         5.72 o
  -3  -5   6       1392.56       1388.76        19.89 o
  -2  -5   6        433.03        421.12        13.31 o
  -1  -5   6        138.61        137.69         7.61 o
   0  -5   6       1213.27       1138.44        21.49 o
   1  -5   6        213.28        224.36         9.76 o
   2  -5   6         63.47         65.27         7.10 o
   3  -5   6        126.66        105.29         9.28 o
   4  -5   6        381.24        328.80        14.62 o
   5  -5   6       2520.46       2507.65        46.52 o
   6  -5   6        638.57        547.85        19.83 o
   7  -5   6          1.06         -3.55         7.10 o
   8  -5   6         65.38         65.25        15.06 o
   9  -5   6          2.58         21.33        13.80 o
  10  -5   6         12.13         22.58        15.06 o
 -10  -4   6          0.49         -6.90        13.80 o
  -9  -4   6          9.74          8.41         8.78 o
  -8  -4   6         57.90         33.19         8.74 o
  -7  -4   6        820.80        782.37        23.40 o
  -6  -4   6        603.55        619.10        53.95 o
  -5  -4   6         84.90         87.61         9.28 o
  -4  -4   6        658.67        618.63        17.68 o
  -3  -4   6        627.64        617.53        16.86 o
  -2  -4   6        122.46        106.30         5.31 o
  -1  -4   6       6016.84       5929.20        66.85 o
   0  -4   6         48.75         38.62         3.65 o
   1  -4   6       1726.36       1910.10        24.74 o
   2  -4   6        265.25        293.46        11.92 o
   3  -4   6        161.66        199.83        32.62 o
   4  -4   6        398.72        450.10        15.90 o
   5  -4   6         20.24         22.74         6.93 o
   6  -4   6        276.41        210.22        43.29 o
   7  -4   6        242.18        263.10        15.68 o
   8  -4   6          3.61          5.02        11.29 o
   9  -4   6         87.54         72.77        17.57 o
  10  -4   6         10.54         13.80        15.06 o
 -10  -3   6         50.30         75.04        12.33 o
  -9  -3   6         14.74         17.57         8.87 o
  -8  -3   6        136.90        148.03        13.22 o
  -7  -3   6        515.26        514.98        19.83 o
  -6  -3   6         34.20         36.97         7.50 o
  -5  -3   6       1503.40       1444.49        35.13 o
  -4  -3   6        100.90        108.27         8.74 o
  -3  -3   6        385.24        454.84        14.20 o
  -2  -3   6       1211.21       1255.26        18.09 o
  -1  -3   6         17.52          8.78         2.90 o
   0  -3   6       1124.00       1196.78        17.56 o
   1  -3   6        704.80        531.93        10.33 o
   2  -3   6         52.12         27.54         2.97 o
   3  -3   6       2742.79       2916.13        63.99 o
   4  -3   6        178.95        205.16         7.82 o
   5  -3   6        618.82        592.23        21.96 o
   6  -3   6         18.60          1.25         6.02 o
   7  -3   6        105.67        107.91        17.57 o
   8  -3   6         94.53        116.69        18.82 o
   9  -3   6         18.29         11.29        13.80 o
  10  -3   6         44.61         51.44        16.31 o
 -10  -2   6         44.09         40.95        10.85 o
  -9  -2   6         81.36         79.53        11.95 o
  -8  -2   6        128.18        142.93        12.84 o
  -7  -2   6        208.99        176.24        20.70 o
  -6  -2   6        300.96        287.54        14.46 o
  -5  -2   6          0.59          1.74         6.27 o
  -4  -2   6        306.49        322.55        12.84 o
  -3  -2   6        417.87        334.17         7.79 o
  -2  -2   6          5.41          7.34         2.71 o
  -1  -2   6       4791.94       4707.11        54.29 o
   0  -2   6        473.44        321.10         8.19 o
   1  -2   6        334.42        333.74         8.30 o
   2  -2   6        643.71        585.53        13.87 o
   3  -2   6         14.86          7.53         3.32 o
   4  -2   6        224.00        222.09         8.53 o
   5  -2   6        263.07        243.01         9.54 o
   6  -2   6         23.37         28.86        11.29 o
   7  -2   6        292.33        329.99        23.84 o
   8  -2   6          1.01          7.53        11.29 o
   9  -2   6        169.06        173.15        22.58 o
  10  -2   6          9.50         -1.25        13.80 o
 -10  -1   6         26.12          8.33         9.64 o
  -9  -1   6         33.86         38.86        10.17 o
  -8  -1   6          1.06          2.21         7.50 o
  -7  -1   6        632.42        665.08        30.11 o
  -6  -1   6         79.58         99.86        12.55 o
  -5  -1   6        537.83        494.51        21.33 o
  -4  -1   6        239.34        260.70         7.63 o
  -3  -1   6       1727.51       1612.16        23.07 o
  -2  -1   6       6398.99       7108.19        79.82 o
  -1  -1   6        338.06        347.25         8.85 o
   0  -1   6        775.18        756.18        13.51 o
   1  -1   6        279.28        253.35        30.78 o
   2  -1   6        722.44        648.36        12.88 o
   3  -1   6       2160.04       2179.77        30.07 o
   4  -1   6         36.29         24.03         6.85 o
   5  -1   6        560.94        526.17        17.68 o
   6  -1   6          2.41          0.75         6.26 o
   7  -1   6         13.15         11.29        11.29 o
   8  -1   6        107.97        119.20        18.82 o
   9  -1   6         50.58         47.68        16.31 o
  10  -1   6         11.11         10.04        15.06 o
 -10   0   6         32.98          3.41        20.70 o
  -9   0   6         31.15         17.63         9.28 o
  -8   0   6         83.01         79.58        11.43 o
  -7   0   6          6.02          5.98         7.50 o
  -6   0   6        297.27        316.65        15.90 o
  -5   0   6        595.35        603.17        13.97 o
  -4   0   6        126.73        120.34         9.19 o
  -3   0   6        798.27        825.36        15.48 o
  -2   0   6         22.76         24.06         5.08 o
  -1   0   6       5015.77       5073.13        59.34 o
   0   0   6       1336.62       1385.68        38.27 o
   1   0   6         55.01         60.73         5.16 o
   2   0   6       1144.82       1186.72        24.31 o
   3   0   6         59.11         74.13         6.78 o
   4   0   6         11.87          0.00         5.32 o
   5   0   6        241.95        322.84        15.51 o
   6   0   6        116.28        111.63        16.31 o
   7   0   6        469.14        440.41        27.60 o
   8   0   6         24.43         25.09        13.80 o
   9   0   6        116.68        107.91        20.08 o
 -10   1   6          0.43          5.97         9.28 o
  -9   1   6         11.71         18.82         9.76 o
  -8   1   6         16.78         11.29        11.29 o
  -7   1   6        298.03        215.81        22.58 o
  -6   1   6        144.54        121.71        17.57 o
  -5   1   6        340.11        336.32        13.87 o
  -4   1   6       1303.20       1322.75        27.12 o
  -3   1   6          1.95          1.55         3.82 o
  -2   1   6        141.38        132.33         7.17 o
  -1   1   6          1.23          5.66         3.48 o
   0   1   6        251.51        274.28         9.34 o
   1   1   6       1710.37       1738.72        25.61 o
   2   1   6       1554.23       1457.82        27.54 o
   3   1   6          8.93         16.87         4.00 o
   4   1   6         16.51          2.51         6.21 o
   5   1   6        354.48        350.26        16.94 o
   6   1   6         76.24        107.32        15.68 o
   7   1   6         12.05         25.09        12.55 o
   8   1   6         73.48         95.36        18.82 o
   9   1   6         52.23         33.88        16.31 o
 -10   2   6         13.35         21.33        16.31 o
  -9   2   6         10.83         13.15        10.17 o
  -8   2   6         59.49         65.11        11.53 o
  -7   2   6          3.80         -3.30         6.61 o
  -6   2   6        247.72        281.11        16.40 o
  -5   2   6        691.81        690.18        16.94 o
  -4   2   6         32.75         40.12         6.44 o
  -3   2   6        488.73        538.47        17.15 o
  -2   2   6       1886.10       1663.37        26.02 o
  -1   2   6        865.05        780.20        15.81 o
   0   2   6        158.42        130.86         7.33 o
   1   2   6        255.45        220.18         8.36 o
   2   2   6         31.45         19.47         5.18 o
   3   2   6        177.17        202.51        30.11 o
   4   2   6          6.88          1.88         7.10 o
   5   2   6        154.98        171.55        14.20 o
   6   2   6          7.62         -1.03         7.50 o
   7   2   6        356.38        433.51        58.97 o
   8   2   6        133.05        170.64        22.58 o
   9   2   6          0.89         -6.27        12.55 o
 -10   3   6          0.03          1.73        10.54 o
  -9   3   6          0.46         -4.44         8.87 o
  -8   3   6         87.62        102.73        13.31 o
  -7   3   6         16.90         21.21        15.68 o
  -6   3   6         36.40         38.87         9.28 o
  -5   3   6        145.85        117.03         9.36 o
  -4   3   6         87.77        100.44         8.63 o
  -3   3   6        215.61        213.45        10.50 o
  -2   3   6        154.51        170.59         9.83 o
  -1   3   6        588.97        656.07        20.35 o
   0   3   6         47.63         39.51         7.83 o
   1   3   6        385.29        361.32        11.09 o
   2   3   6         77.10         57.47         8.87 o
   3   3   6        694.48        667.35        22.61 o
   4   3   6        543.78        594.65        35.76 o
   5   3   6          1.52          3.14         7.98 o
   6   3   6         78.24        110.40        18.19 o
   7   3   6        138.51        109.33        16.31 o
   8   3   6         43.24         46.05        13.17 o
  -9   4   6          0.61         -3.44        10.17 o
  -8   4   6         20.92         28.86        15.06 o
  -7   4   6         59.25         44.40        11.92 o
  -6   4   6          3.31         -3.00         6.01 o
  -5   4   6        168.74        174.87        11.16 o
  -4   4   6          8.45          6.69         5.80 o
  -3   4   6        108.79        124.87        14.34 o
  -2   4   6        348.76        325.46        13.19 o
  -1   4   6        564.60        596.26        20.72 o
   0   4   6        474.07        410.57        13.22 o
   1   4   6         75.43        103.70        11.43 o
   2   4   6        163.14        195.79        15.00 o
   3   4   6        234.81        229.88        16.40 o
   4   4   6         11.87         23.71         8.74 o
   5   4   6        178.88        192.76        35.13 o
   6   4   6         30.47         49.68        11.53 o
   7   4   6         25.77         -4.64         9.28 o
   8   4   6          1.31          2.07        10.17 o
  -9   5   6         12.48         25.09        11.53 o
  -8   5   6         41.18         44.82        14.43 o
  -7   5   6        152.20        141.95        15.00 o
  -6   5   6        145.56        151.79        15.09 o
  -5   5   6         82.52         83.21         9.42 o
  -4   5   6         89.88         67.04         8.92 o
  -3   5   6         53.51         61.71         8.12 o
  -2   5   6        238.26        265.98        12.14 o
  -1   5   6        613.19        528.29        15.86 o
   0   5   6         22.69         20.86         6.24 o
   1   5   6        347.93        356.21        35.13 o
   2   5   6         90.03         59.38        13.17 o
   3   5   6         92.84         81.03        18.19 o
   4   5   6        321.48        375.75        19.83 o
   5   5   6         19.90         31.37        12.55 o
   6   5   6          0.75         -4.64         9.28 o
   7   5   6          2.55          8.10         9.64 o
  -8   6   6          9.79         -5.09        10.17 o
  -7   6   6         14.57         18.82        11.29 o
  -6   6   6         24.73         25.06         8.37 o
  -5   6   6         83.71         88.78        10.27 o
  -4   6   6        414.66        408.96        15.62 o
  -3   6   6        200.54        209.31        12.78 o
  -2   6   6         23.50         21.29         6.38 o
  -1   6   6        318.41        260.06        12.63 o
   0   6   6        385.40        420.20        20.35 o
   1   6   6        151.77        134.66        14.11 o
   2   6   6         17.56         11.35         9.28 o
   3   6   6        248.40        229.04        17.68 o
   4   6   6          9.05          4.36         9.28 o
   5   6   6        154.35        172.07        16.40 o
   6   6   6         24.41         48.67        12.33 o
   7   6   6         13.26         -0.45        11.29 o
  -8   7   6         10.53         10.19        11.92 o
  -7   7   6          3.84          1.58        10.17 o
  -6   7   6         23.54         38.18         9.16 o
  -5   7   6         31.77         24.45         8.30 o
  -4   7   6         38.03         61.12         9.04 o
  -3   7   6        161.65        158.46        11.97 o
  -2   7   6         16.65         16.63         7.27 o
  -1   7   6          4.85         15.65         9.28 o
   0   7   6         15.95          3.14        11.92 o
   1   7   6         31.03         37.22        10.54 o
   2   7   6        186.43        179.70        16.79 o
   3   7   6          0.05          1.32         8.74 o
   4   7   6        111.67        124.71        15.36 o
   5   7   6         11.78          6.12        10.54 o
   6   7   6          9.57         15.06        11.53 o
  -7   8   6          6.46          2.06        26.98 o
  -6   8   6          0.31          0.57         8.07 o
  -5   8   6         94.04         66.40        10.56 o
  -4   8   6        103.64        120.94        11.90 o
  -3   8   6          4.41          4.95         7.06 o
  -2   8   6        188.80        180.23        17.68 o
  -1   8   6         45.73         44.95        12.42 o
   0   8   6          1.48         -3.23         9.28 o
   1   8   6         35.71          6.66        10.17 o
   2   8   6          3.35         -4.62         9.28 o
   3   8   6         73.66         57.15        13.31 o
   4   8   6         15.76         29.24        11.43 o
   5   8   6         23.28         16.96        11.95 o
  -5   9   6          2.11          6.81         8.65 o
  -4   9   6         13.74         18.13         9.40 o
  -3   9   6         65.91         53.01        13.80 o
  -2   9   6         26.37          6.88        10.85 o
  -1   9   6          0.79         13.80        11.43 o
   0   9   6         73.67         65.96        16.31 o
   1   9   6          8.37         10.04        11.76 o
   2   9   6         49.87         49.33        13.22 o
   3   9   6         13.23         13.80        11.53 o
  -3  10   6          0.43         -3.90        12.55 o
  -2  10   6         11.04         22.50        12.66 o
  -1  10   6          7.56         -5.69        11.43 o
   0  10   6          0.96          7.81        11.76 o
   1  10   6         29.47         33.72        13.56 o
  -1 -15   7         60.60         60.23        17.57 o
   0 -15   7         56.32         69.21        13.31 o
   1 -15   7          3.82          8.78        10.65 o
   2 -15   7         46.76         52.20        13.22 o
  -4 -14   7         42.64         80.30        18.82 o
  -2 -14   7        175.08        181.93        22.58 o
  -1 -14   7        121.29        111.67        20.08 o
   0 -14   7         47.76         20.13        10.54 o
   1 -14   7        169.65        191.43        32.62 o
   2 -14   7         51.83         18.77        11.06 o
   3 -14   7          2.35          7.11         9.28 o
   4 -14   7         42.47         44.17        12.84 o
  -5 -13   7         88.50        102.89        21.33 o
  -4 -13   7          2.44         -3.76        12.55 o
  -3 -13   7         65.05         55.21        16.31 o
  -2 -13   7         94.66        111.67        18.82 o
  -1 -13   7         87.29         96.26        12.84 o
   0 -13   7        255.14        316.22        18.63 o
   1 -13   7         20.85          8.16        13.17 o
   2 -13   7         32.61         18.19         9.76 o
   3 -13   7        114.68        116.76        14.62 o
   4 -13   7          8.83          1.31         9.28 o
   5 -13   7         89.15         93.42        14.62 o
   6 -13   7          6.43         -1.69        10.17 o
  -6 -12   7         76.98         84.07        18.82 o
  -5 -12   7          0.03          2.51        13.80 o
  -4 -12   7         51.86         91.59        17.57 o
  -3 -12   7        310.34        306.88        16.40 o
  -2 -12   7         13.99         35.13        12.55 o
  -1 -12   7         29.47         44.73         9.76 o
   0 -12   7        113.12        134.96        13.31 o
   1 -12   7        256.09        222.09        15.97 o
   2 -12   7        164.26        159.71        14.62 o
   3 -12   7          0.70         -3.47         6.93 o
   4 -12   7         28.86         29.85        10.67 o
   5 -12   7          0.02         15.51        15.68 o
   6 -12   7         99.81         53.95        17.57 o
   7 -12   7         45.45         25.63        12.33 o
  -7 -11   7         42.18         55.21        17.57 o
  -6 -11   7         22.29         17.57        13.80 o
  -5 -11   7        168.58        190.72        22.58 o
  -4 -11   7        288.61        257.15        16.79 o
  -3 -11   7         49.87         60.91         9.76 o
  -2 -11   7         90.33        118.84        11.53 o
  -1 -11   7          2.90          2.93         4.49 o
   0 -11   7         84.74         94.92        11.06 o
   1 -11   7          7.95         -3.14         7.10 o
   2 -11   7        251.19        247.20        16.40 o
   3 -11   7        138.30        205.77        22.58 o
   4 -11   7          2.27         20.02         9.28 o
   5 -11   7         40.91         42.82        10.54 o
   6 -11   7          4.91          5.02         8.87 o
   7 -11   7          8.66          3.76        16.31 o
  -8 -10   7         16.81         -3.76        13.80 o
  -7 -10   7         37.43         28.86        15.06 o
  -6 -10   7        162.08        160.60        21.33 o
  -5 -10   7        252.62        214.40        15.51 o
  -4 -10   7         99.15        100.22        11.06 o
  -3 -10   7        276.79        333.68        17.57 o
  -2 -10   7         15.46         33.57         6.25 o
  -1 -10   7        728.14        712.42        17.13 o
   0 -10   7         12.80         -1.51         6.61 o
   1 -10   7        105.15        107.82        11.06 o
   2 -10   7          2.42         -2.93         6.61 o
   3 -10   7        177.65        191.62        20.08 o
   4 -10   7        374.42        340.85        17.28 o
   5 -10   7         61.87         84.75        11.95 o
   6 -10   7         37.98         34.88        11.06 o
   7 -10   7         22.84         30.82        11.06 o
   8 -10   7          2.57         -3.38         9.95 o
  -6  -9   7          6.93          2.21         7.50 o
  -5  -9   7        200.43        192.94        13.73 o
  -4  -9   7          6.35         -1.09         6.90 o
  -3  -9   7         75.32         72.64         9.28 o
  -2  -9   7        525.12        520.63        20.72 o
  -1  -9   7        171.45        195.21         9.54 o
   0  -9   7        527.22        567.51        20.70 o
   1  -9   7        144.63        168.03        26.98 o
   2  -9   7         80.18         80.38         9.76 o
   3  -9   7        267.63        257.65        14.62 o
   4  -9   7         10.47         11.69         8.39 o
   5  -9   7        175.98        169.56        14.62 o
   6  -9   7        101.79         81.59        15.68 o
   7  -9   7          1.06          8.60         9.28 o
   8  -9   7          2.27          9.22        10.17 o
  -9  -8   7         31.06         12.55        15.06 o
  -8  -8   7         92.36         41.41        17.57 o
  -7  -8   7         22.37         -1.25        12.55 o
  -6  -8   7        788.26        840.52        25.00 o
  -5  -8   7        368.58        416.91        36.39 o
  -4  -8   7        306.96        291.51        15.00 o
  -3  -8   7        183.22        224.59        18.82 o
  -2  -8   7         26.88         27.06         5.15 o
  -1  -8   7        990.14        873.56        16.83 o
   0  -8   7         56.65         41.20         5.16 o
   1  -8   7        222.97        221.64        15.06 o
   2  -8   7        363.21        395.83        21.96 o
   3  -8   7        139.27        151.62        20.08 o
   4  -8   7         72.68         93.43        11.06 o
   5  -8   7         29.69         26.75         8.39 o
   6  -8   7        159.37        102.13        12.42 o
   7  -8   7        125.34        147.29        14.62 o
   8  -8   7          0.05         -2.01         8.74 o
   9  -8   7         23.67         24.95        13.17 o
  -9  -7   7         64.03         80.30        18.82 o
  -8  -7   7          0.96         -3.76        13.80 o
  -7  -7   7        391.92        402.41        18.94 o
  -6  -7   7        359.37        321.21        16.58 o
  -5  -7   7         82.85         86.49        13.80 o
  -4  -7   7        407.44        407.05        16.79 o
  -3  -7   7        287.03        324.40        14.20 o
  -2  -7   7        597.95        633.95        13.83 o
  -1  -7   7          9.62         10.40         3.65 o
   0  -7   7       1236.96       1279.65        20.28 o
   1  -7   7        926.85        802.65        20.41 o
   2  -7   7        138.37        196.80        32.00 o
   3  -7   7        402.99        504.73        18.17 o
   4  -7   7         73.01         63.31        13.80 o
   5  -7   7        349.94        348.16        16.79 o
   6  -7   7         45.31         65.61        11.92 o
   7  -7   7         10.98         29.49         9.76 o
   8  -7   7        128.58        147.51        15.00 o
   9  -7   7        122.31        125.47        22.58 o
 -10  -6   7         19.70          6.27        16.31 o
  -9  -6   7         16.95         28.86        16.31 o
  -8  -6   7         34.40         48.49        16.31 o
  -7  -6   7         66.49         68.83        14.43 o
  -6  -6   7         28.69         36.61         9.41 o
  -5  -6   7        154.47        126.83        11.43 o
  -4  -6   7         12.00         17.57         6.21 o
  -3  -6   7       1137.76       1178.62        33.25 o
  -2  -6   7       1163.00        996.25        22.13 o
  -1  -6   7        482.96        411.06        10.53 o
   0  -6   7         73.55         61.91         6.61 o
   1  -6   7        182.36        135.03         9.76 o
   2  -6   7       1006.36       1170.35        25.73 o
   3  -6   7        794.22        624.03        36.39 o
   4  -6   7         38.06         68.53         9.76 o
   5  -6   7        157.53        177.47        14.43 o
   6  -6   7        263.66        253.21        16.79 o
   7  -6   7        267.66        326.80        17.68 o
   8  -6   7         75.82         71.52        18.82 o
   9  -6   7          0.18         13.80        15.06 o
 -10  -5   7         17.81         12.55        16.31 o
  -9  -5   7         72.42        108.24        15.06 o
  -8  -5   7          0.40         -0.81         7.50 o
  -7  -5   7         72.86        127.01        11.95 o
  -6  -5   7        580.57        660.22        25.09 o
  -5  -5   7        220.84        197.46        12.84 o
  -4  -5   7        901.64        968.08        24.47 o
  -3  -5   7         23.70         11.92         5.32 o
  -2  -5   7        226.23        243.42         7.90 o
  -1  -5   7       4284.43       3889.50        46.82 o
   0  -5   7        363.10        429.06         9.97 o
   1  -5   7        201.76        203.46         9.76 o
   2  -5   7         23.00         19.88         5.72 o
   3  -5   7       1203.24       1173.78        26.16 o
   4  -5   7        156.97        175.84        12.42 o
   5  -5   7         69.77         72.50        10.67 o
   6  -5   7         18.34         19.45         9.41 o
   7  -5   7         48.95         10.62        17.57 o
   8  -5   7         14.99          0.00        12.55 o
   9  -5   7         65.01        102.89        20.08 o
 -10  -4   7         69.29         55.21        18.82 o
  -9  -4   7          5.74         -4.08         8.74 o
  -8  -4   7          3.62          9.91         9.41 o
  -7  -4   7        226.48        227.84        15.36 o
  -6  -4   7        330.32        313.69        15.90 o
  -5  -4   7       1465.20       1554.19        33.19 o
  -4  -4   7        149.37        132.87        15.68 o
  -3  -4   7        517.96        465.51        15.08 o
  -2  -4   7       1252.40       1365.20        20.09 o
  -1  -4   7        437.51        382.91         9.54 o
   0  -4   7         65.35         72.80         4.79 o
   1  -4   7        245.09        245.47         6.78 o
   2  -4   7          3.13         -0.84         3.92 o
   3  -4   7        407.40        286.08        12.33 o
   4  -4   7        477.29        416.34        16.94 o
   5  -4   7        969.15        972.41        36.39 o
   6  -4   7          6.58          6.43         6.93 o
   7  -4   7         38.33         47.68        15.06 o
   8  -4   7         24.01          7.53        11.29 o
   9  -4   7          4.36         -1.25        12.55 o
 -10  -3   7         11.76         13.80         9.76 o
  -9  -3   7          0.67          3.50         8.39 o
  -8  -3   7         60.51         86.19        11.92 o
  -7  -3   7        194.00        209.45        15.00 o
  -6  -3   7        377.35        358.93        16.79 o
  -5  -3   7         85.17        109.44        10.17 o
  -4  -3   7         30.76         46.42         7.10 o
  -3  -3   7         51.58         35.90         3.22 o
  -2  -3   7         27.15         34.91         3.77 o
  -1  -3   7        239.85        144.13         6.65 o
   0  -3   7         49.68         56.28         4.70 o
   1  -3   7       1644.62       1689.80        23.74 o
   2  -3   7       1042.47        977.71        15.86 o
   3  -3   7        359.38        301.15        10.44 o
   4  -3   7         60.69         90.12         9.28 o
   5  -3   7         15.22         13.72         6.93 o
   6  -3   7        183.22        146.80        18.82 o
   7  -3   7        241.45        276.04        25.09 o
   8  -3   7          0.17         -5.65        11.29 o
   9  -3   7         88.48         67.75        17.57 o
 -10  -2   7         81.70         93.21        20.70 o
  -9  -2   7          6.89         11.65         9.28 o
  -8  -2   7         21.91         17.63         8.39 o
  -7  -2   7         47.19         36.29         8.74 o
  -6  -2   7         60.95         67.42        10.04 o
  -5  -2   7       1119.13       1096.98        27.05 o
  -4  -2   7        461.46        467.70        15.90 o
  -3  -2   7        600.23        666.96        18.76 o
  -2  -2   7        344.07        500.72        10.89 o
  -1  -2   7       2946.10       2986.99        37.63 o
   0  -2   7       1923.88       2004.06        27.28 o
   1  -2   7        747.54        739.32        13.73 o
   2  -2   7         55.46         34.38        11.36 o
   3  -2   7       1271.02       1195.42        20.92 o
   4  -2   7         23.01         21.90         4.70 o
   5  -2   7        834.63        761.61        32.62 o
   6  -2   7          3.06          0.00        10.04 o
   7  -2   7        200.08        202.01        22.58 o
   8  -2   7        137.00        138.02        21.33 o
   9  -2   7          0.07          5.02        13.80 o
 -10  -1   7         21.99         33.98        11.06 o
  -9  -1   7         60.18         67.95        16.31 o
  -8  -1   7        575.38        540.70        25.09 o
  -7  -1   7          7.06         16.03        13.80 o
  -6  -1   7        337.92        305.79        15.00 o
  -5  -1   7          0.61         -0.39         5.72 o
  -4  -1   7        127.68        116.24         6.53 o
  -3  -1   7         78.05         65.37         6.24 o
  -2  -1   7        156.44        146.27         6.93 o
  -1  -1   7       1739.31       1728.84        25.06 o
   0  -1   7         33.13         42.22         4.55 o
   1  -1   7       1659.43       1514.13        25.51 o
   2  -1   7       1504.20       1461.28        23.77 o
   3  -1   7         12.55         21.96         6.36 o
   4  -1   7        591.53        620.33        14.51 o
   5  -1   7        137.34        133.85        16.31 o
   6  -1   7         19.65         23.84        12.55 o
   7  -1   7        172.48        155.59        21.33 o
   8  -1   7          1.34          0.00        12.55 o
   9  -1   7        166.66        175.66        23.84 o
 -10   0   7         23.87         35.48        11.06 o
  -9   0   7          4.41          7.47         9.28 o
  -8   0   7          0.50         -1.67         7.53 o
  -7   0   7        284.93        284.63        15.51 o
  -6   0   7        439.15        445.63        27.60 o
  -5   0   7        222.25        260.11        14.46 o
  -4   0   7        163.37        154.89         8.03 o
  -3   0   7        297.20        273.45         9.55 o
  -2   0   7       1032.03        949.81        17.27 o
  -1   0   7         52.19         45.82         5.07 o
   0   0   7         57.71         45.04         6.61 o
   1   0   7        436.05        455.46        11.44 o
   2   0   7         11.44         21.51         4.41 o
   3   0   7       2209.89       2332.92        32.79 o
   4   0   7       1317.38       1288.38        30.13 o
   5   0   7        160.87        145.85        15.68 o
   6   0   7          7.22          5.02        11.29 o
   7   0   7         58.31         22.58        12.55 o
   8   0   7         95.76        125.47        21.33 o
   9   0   7          2.44         -6.90        13.80 o
 -10   1   7          4.58         -1.08        16.31 o
  -9   1   7         95.22         92.44        13.31 o
  -8   1   7        341.16        365.16        18.57 o
  -7   1   7         35.87         44.18         9.64 o
  -6   1   7        119.66        106.61        11.76 o
  -5   1   7        370.45        363.21        16.40 o
  -4   1   7         19.44         17.31         5.31 o
  -3   1   7        258.74        273.37        21.63 o
  -2   1   7        332.80        340.54        10.56 o
  -1   1   7       2304.80       2348.72        33.26 o
   0   1   7        592.29        581.85        13.43 o
   1   1   7         22.73         25.54         4.70 o
   2   1   7        258.62        276.10        10.04 o
   3   1   7         79.09        100.52        10.65 o
   4   1   7        221.46        240.76        18.19 o
   5   1   7         87.49         91.82        11.43 o
   6   1   7         10.14         35.13         9.76 o
   7   1   7        192.06        207.03        23.84 o
   8   1   7         28.37         28.86        15.06 o
   9   1   7        100.66        114.18        21.33 o
 -10   2   7         36.38         19.08        10.54 o
  -9   2   7         44.71         69.26        12.33 o
  -8   2   7         41.27         25.09        15.06 o
  -7   2   7         42.78         35.13        15.06 o
  -6   2   7        191.87        193.23        21.33 o
  -5   2   7         54.47         64.80         9.03 o
  -4   2   7        316.90        286.62        11.62 o
  -3   2   7         58.30         45.06         6.31 o
  -2   2   7       1259.94       1169.79        34.10 o
  -1   2   7          1.75          2.70         3.86 o
   0   2   7        246.35        235.26         9.69 o
   1   2   7        901.89        948.30        18.45 o
   2   2   7        481.91        484.54        19.06 o
   3   2   7        335.70        374.94        35.13 o
   4   2   7        141.95        154.80        13.73 o
   5   2   7        130.32        134.83        13.31 o
   6   2   7        174.94        186.08        18.19 o
   7   2   7         43.36         50.19        16.31 o
   8   2   7         51.93         22.58        16.31 o
  -9   3   7          3.44         -6.90        13.80 o
  -8   3   7          4.62         11.71         9.28 o
  -7   3   7         15.30          5.08         8.39 o
  -6   3   7         34.43         16.31         7.98 o
  -5   3   7          4.29          7.83         6.25 o
  -4   3   7         92.00         75.81         8.19 o
  -3   3   7        952.05        971.04        25.55 o
  -2   3   7        269.25        341.20        12.30 o
  -1   3   7        225.92        254.27        15.00 o
   0   3   7        640.18        577.18        15.12 o
   1   3   7          0.65          8.41         7.50 o
   2   3   7        939.05        956.61        26.96 o
   3   3   7         42.67         44.52         9.64 o
   4   3   7         27.63         57.01        11.06 o
   5   3   7         94.43         80.32        11.95 o
   6   3   7         36.72         48.56        11.06 o
   7   3   7         59.69         73.96        12.84 o
   8   3   7        121.42        130.49        23.84 o
  -9   4   7         33.25         25.50        11.06 o
  -8   4   7         23.33         17.72        10.54 o
  -7   4   7          4.07          4.89         8.39 o
  -6   4   7          3.36         -2.51         7.98 o
  -5   4   7        544.18        573.02        17.62 o
  -4   4   7       2514.42       2429.21        39.23 o
  -3   4   7        271.37        265.67        12.88 o
  -2   4   7          4.06          1.67         7.84 o
  -1   4   7         33.10         33.52        14.57 o
   0   4   7         21.72         20.12         6.20 o
   1   4   7        194.67        199.03        15.08 o
   2   4   7        194.61        200.81        15.90 o
   3   4   7        254.59        258.04        18.17 o
   4   4   7        364.75        362.20        31.37 o
   5   4   7         27.70         -6.45        23.21 o
   6   4   7         78.23        114.37        14.11 o
   7   4   7         44.93         34.66        18.82 o
  -8   5   7         49.34         64.63        13.73 o
  -7   5   7         55.30         33.88        10.65 o
  -6   5   7         44.83         48.31        11.53 o
  -5   5   7        591.27        571.79        18.29 o
  -4   5   7        102.57         97.47        10.09 o
  -3   5   7          8.86         19.34         7.56 o
  -2   5   7        200.40        186.40        15.90 o
  -1   5   7         82.31        102.47         8.97 o
   0   5   7         50.13         67.62        11.43 o
   1   5   7          4.56         -5.65        11.29 o
   2   5   7        308.66        336.17        25.72 o
   3   5   7        100.60         73.32        21.33 o
   4   5   7          5.57         -0.54         9.28 o
   5   5   7        172.40        148.03        15.97 o
   6   5   7        101.00        109.68        15.08 o
   7   5   7         51.44         39.89        12.84 o
  -8   6   7          7.77          1.88        11.53 o
  -7   6   7          5.92         16.68        10.54 o
  -6   6   7        298.37        349.23        24.47 o
  -5   6   7         58.02         39.33         8.80 o
  -4   6   7         34.02         19.13        11.76 o
  -3   6   7          3.97          3.85         9.44 o
  -2   6   7        141.98        166.32        11.79 o
  -1   6   7         61.88         25.72        10.67 o
   0   6   7         11.23         16.04         9.95 o
   1   6   7        368.69        355.29        19.46 o
   2   6   7        236.68        214.11        17.68 o
   3   6   7          1.07          0.34         9.64 o
   4   6   7         64.31         75.47        13.31 o
   5   6   7          1.78          6.74        10.54 o
   6   6   7         41.10         50.51        13.73 o
  -7   7   7         31.53          5.02        11.06 o
  -6   7   7          7.87          1.11         8.43 o
  -5   7   7         16.28         18.92         8.30 o
  -4   7   7         56.81         69.31        10.09 o
  -3   7   7          1.23         -1.59         6.95 o
  -2   7   7        113.06         82.66        15.06 o
  -1   7   7         22.50          0.00         9.64 o
   0   7   7        454.10        450.92        22.61 o
   1   7   7        263.15        240.20        25.09 o
   2   7   7          0.65         -2.85         9.64 o
   3   7   7         35.99         40.79        20.08 o
   4   7   7          0.49          1.46        13.80 o
   5   7   7         28.35         27.20        14.43 o
  -6   8   7         15.58         15.90         9.16 o
  -5   8   7          9.61         14.22         8.58 o
  -4   8   7          4.12          7.43         8.65 o
  -3   8   7         59.79         59.61        18.19 o
  -2   8   7         14.67         -2.51        14.43 o
  -1   8   7         29.33         28.86        11.53 o
   0   8   7         24.83          5.07         9.95 o
   1   8   7         47.70         32.94        12.33 o
   2   8   7         81.62         88.78        15.00 o
   3   8   7          1.56         18.82        11.76 o
   4   8   7         32.26         32.00        12.42 o
  -4   9   7         19.22         -1.25        12.33 o
  -3   9   7          0.02         -5.72        11.43 o
  -2   9   7         58.13         50.11        14.11 o
  -1   9   7         24.15         18.50        11.95 o
   0   9   7          0.34          1.93        11.43 o
   1   9   7          0.40         -0.50        15.06 o
   2   9   7         21.91         36.64        13.22 o
  -1 -15   8         12.73          2.51        13.80 o
   0 -15   8         76.25         55.21        18.82 o
   1 -15   8         74.28        104.14        15.08 o
   2 -15   8          0.39         -3.92        10.54 o
  -2 -14   8         18.92          6.27        12.55 o
  -1 -14   8         30.50         18.82        13.80 o
   0 -14   8         37.68         62.37        11.95 o
   1 -14   8         23.29         15.37        11.29 o
   2 -14   8        205.88        268.20        19.95 o
   3 -14   8         25.62         29.51        11.06 o
   4 -14   8         30.80         23.79        11.95 o
  -5 -13   8          1.36         21.33        15.06 o
  -3 -13   8          1.79          6.27        12.55 o
  -2 -13   8         70.13        101.63        18.82 o
  -1 -13   8         32.42         42.66        15.06 o
   0 -13   8          6.72         -4.09         8.39 o
   1 -13   8         56.15         68.39        12.42 o
   2 -13   8          2.00          6.39        10.67 o
   3 -13   8        112.23         92.72        13.22 o
   4 -13   8         88.72        100.61        14.43 o
   5 -13   8          0.58          6.69        10.54 o
  -6 -12   8         36.30         50.19        17.57 o
  -5 -12   8        146.84        163.11        22.58 o
  -4 -12   8          4.51         18.75         8.39 o
  -3 -12   8          2.97         -5.02        11.29 o
  -2 -12   8          7.41          2.51        11.29 o
  -1 -12   8        127.68         87.83        17.57 o
   0 -12   8        283.24        346.81        45.80 o
   1 -12   8          5.95         -3.99         7.98 o
   2 -12   8         35.70         33.80         9.28 o
   3 -12   8          6.12          3.76         8.87 o
   4 -12   8         44.71         46.42        15.06 o
   5 -12   8        132.41        112.38        14.20 o
   6 -12   8          7.89         -2.13        10.17 o
  -7 -11   8         76.97         86.58        20.08 o
  -6 -11   8        155.38        181.93        23.84 o
  -5 -11   8          7.02         12.55         8.87 o
  -4 -11   8        176.40        196.41        15.08 o
  -3 -11   8          7.69          5.89         7.53 o
  -2 -11   8          2.11         -5.02        10.04 o
  -1 -11   8         24.00         29.06         8.39 o
   0 -11   8         48.40         54.22         9.76 o
   1 -11   8        343.35        312.31        16.40 o
   2 -11   8        136.89        136.76        18.82 o
   3 -11   8         70.12         65.90        11.06 o
   4 -11   8        170.27        149.35        15.08 o
   5 -11   8          0.34         -3.99         7.98 o
   6 -11   8         78.01         75.96        12.84 o
   7 -11   8         42.95         50.75        12.84 o
  -8 -10   8         31.29         31.37        16.31 o
  -7 -10   8         53.03         71.52        17.57 o
  -6 -10   8         55.04         64.66        11.06 o
  -5 -10   8        351.07        324.90        17.28 o
  -4 -10   8          5.32          2.98         6.93 o
  -3 -10   8        121.35        127.98        17.57 o
  -2 -10   8        226.19        231.67        13.56 o
  -1 -10   8          3.26          3.60         6.61 o
   0 -10   8         12.00          8.36         6.61 o
   1 -10   8         12.48         12.55        11.29 o
   2 -10   8        445.03        498.77        19.52 o
   3 -10   8       1052.53       1029.32        28.82 o
   4 -10   8         80.71         61.72        14.43 o
   5 -10   8         89.28        100.59        13.17 o
   6 -10   8          0.73         -0.28         8.16 o
   7 -10   8          9.21         23.84        10.65 o
   8 -10   8         28.20         26.98        11.53 o
  -8  -9   8         37.10         33.88        16.31 o
  -7  -9   8          9.97          6.27        12.55 o
  -6  -9   8        339.06        313.96        17.15 o
  -5  -9   8          1.34          5.76         7.50 o
  -4  -9   8        539.50        573.41        27.60 o
  -3  -9   8        724.16        779.18        32.62 o
  -2  -9   8          6.51         11.83         6.02 o
  -1  -9   8        657.12        665.74        19.83 o
   0  -9   8         46.01         45.61         7.98 o
   1  -9   8         17.89         28.23         7.10 o
   2  -9   8        173.33        175.14        13.31 o
   3  -9   8         15.10         14.54         8.78 o
   4  -9   8        323.41        327.60        16.86 o
   5  -9   8        145.55        162.17        14.62 o
   6  -9   8         52.34         47.35        10.54 o
   7  -9   8         23.22         28.18        15.68 o
   8  -9   8         37.65         40.78        11.53 o
  -9  -8   8         20.14         -6.90        13.80 o
  -8  -8   8          0.19          0.00        13.80 o
  -7  -8   8        312.83        413.63        19.83 o
  -6  -8   8        128.43        133.77        13.22 o
  -5  -8   8        120.48        141.68        12.84 o
  -4  -8   8        973.28        929.02        25.27 o
  -3  -8   8        197.13        194.58        12.84 o
  -2  -8   8       1053.11       1010.05        36.39 o
  -1  -8   8        525.84        605.86        16.58 o
   0  -8   8         39.30         38.94         7.10 o
   1  -8   8        423.12        419.47        20.70 o
   2  -8   8          2.13          0.63         6.21 o
   3  -8   8        142.64        157.36        12.84 o
   4  -8   8          3.88          8.56         7.50 o
   5  -8   8        155.77        171.49        14.62 o
   6  -8   8         22.98         11.61         8.74 o
   7  -8   8         26.55          4.62         8.39 o
   8  -8   8        392.55        299.37        20.35 o
  -9  -7   8          7.76         23.84        17.57 o
  -8  -7   8         67.47         41.92         9.95 o
  -7  -7   8         28.56         16.94        14.43 o
  -6  -7   8         12.86         21.72        14.43 o
  -5  -7   8        920.36        986.17        26.96 o
  -4  -7   8          8.02         11.29         7.53 o
  -3  -7   8        515.89        527.01        17.74 o
  -2  -7   8          4.34         15.57         4.56 o
  -1  -7   8       1651.57       1771.00        26.22 o
   0  -7   8        765.85        731.18        19.46 o
   1  -7   8         12.97          3.57         5.72 o
   2  -7   8        229.61        222.54        13.73 o
   3  -7   8         57.37         72.77         9.28 o
   4  -7   8         32.31         48.21         9.28 o
   5  -7   8         41.63         44.50        10.17 o
   6  -7   8         76.69         49.79        13.80 o
   7  -7   8        308.68        305.39        30.11 o
   8  -7   8        135.62        112.42        13.73 o
   9  -7   8         13.42         31.37        16.31 o
  -9  -6   8         24.57         31.05        10.21 o
  -8  -6   8          0.39         -2.71         8.39 o
  -7  -6   8         16.39         13.93         8.74 o
  -6  -6   8        160.79        128.24        12.33 o
  -5  -6   8        986.27       1045.80        52.70 o
  -4  -6   8        968.06        895.44        23.91 o
  -3  -6   8        166.00        169.25        19.45 o
  -2  -6   8        295.65        266.55         8.79 o
  -1  -6   8        481.21        511.12        11.90 o
   0  -6   8        676.45        709.43        13.63 o
   1  -6   8       2075.33       1949.12        36.38 o
   2  -6   8        520.71        557.15        19.45 o
   3  -6   8        311.04        352.82        15.51 o
   4  -6   8        111.68        109.60        12.55 o
   5  -6   8          0.81         -3.75         7.50 o
   6  -6   8         26.13         33.83        11.29 o
   7  -6   8         23.19         26.58        11.29 o
   8  -6   8         18.79         26.35        15.06 o
   9  -6   8         24.13         15.06        16.31 o
 -10  -5   8         22.49         20.08        17.57 o
  -9  -5   8          8.76         25.42        10.17 o
  -8  -5   8         56.23         59.97        15.68 o
  -7  -5   8         59.54         83.94        11.06 o
  -6  -5   8        426.85        459.66        18.94 o
  -5  -5   8        565.40        526.38        19.06 o
  -4  -5   8        128.27        109.94        15.06 o
  -3  -5   8       1183.13       1139.59        25.73 o
  -2  -5   8        970.65        967.72        16.60 o
  -1  -5   8          4.26          3.45         4.07 o
   0  -5   8        165.20        136.12         6.38 o
   1  -5   8          4.44          7.07         5.02 o
   2  -5   8       1039.92       1054.45        24.39 o
   3  -5   8        692.39        558.23        18.17 o
   4  -5   8         12.53         29.49         7.98 o
   5  -5   8        324.07        297.67        27.60 o
   6  -5   8         61.44         89.08        16.31 o
   7  -5   8         62.75         67.75        16.31 o
   8  -5   8          6.14         16.31        13.80 o
   9  -5   8         45.65         30.11        16.31 o
 -10  -4   8         16.43         22.74        10.54 o
  -9  -4   8         50.94         57.77        11.43 o
  -8  -4   8        250.53        263.83        17.68 o
  -7  -4   8         85.12        116.24        11.95 o
  -6  -4   8        136.17        133.87        12.42 o
  -5  -4   8        592.46        566.93        19.46 o
  -4  -4   8        656.42        586.89        19.06 o
  -3  -4   8          2.16         12.55         6.21 o
  -2  -4   8        609.29        579.54        12.56 o
  -1  -4   8        447.48        414.38        10.27 o
   0  -4   8          0.80          8.40         3.32 o
   1  -4   8       1164.25       1085.92        17.72 o
   2  -4   8         10.84         30.60         6.61 o
   3  -4   8        590.28        622.15        19.06 o
   5  -4   8          1.28          7.21         6.93 o
   6  -4   8         14.89          1.25        11.29 o
   7  -4   8         52.63         50.19        15.06 o
   8  -4   8          1.17          1.25        12.55 o
   9  -4   8         55.67         37.64        16.31 o
 -10  -3   8         66.98         41.69        13.80 o
  -9  -3   8          3.91         -4.20         8.39 o
  -8  -3   8         34.51         37.55         9.76 o
  -7  -3   8        118.75        119.74        12.33 o
  -6  -3   8          0.20         -3.11         6.21 o
  -5  -3   8        318.32        326.91        15.90 o
  -4  -3   8          1.90         -2.86         5.72 o
  -3  -3   8        653.50        634.95        14.51 o
  -2  -3   8        993.56       1042.41        17.89 o
  -1  -3   8       1565.54       1573.88        29.46 o
   0  -3   8       3414.24       3469.49        43.45 o
   1  -3   8        199.03        256.97        10.59 o
   2  -3   8        390.22        432.26        10.89 o
   3  -3   8        162.77        146.90        10.85 o
   4  -3   8         96.14         71.12        10.67 o
   5  -3   8        911.93        932.74        25.00 o
   6  -3   8         96.42         84.07        16.31 o
   7  -3   8         55.00         61.48        15.06 o
   8  -3   8         23.77          5.02        12.55 o
   9  -3   8         18.44         26.35        13.80 o
 -10  -2   8          1.84          4.78         9.28 o
  -9  -2   8         43.44         43.51        10.54 o
  -8  -2   8        190.45        156.09        14.62 o
  -7  -2   8         56.75         43.55         9.64 o
  -6  -2   8        142.84        129.64        12.33 o
  -5  -2   8         82.97         94.93        10.17 o
  -4  -2   8        169.99        215.00        20.08 o
  -3  -2   8        111.89        131.94         7.30 o
  -2  -2   8         13.53          8.78         3.65 o
  -1  -2   8       1283.93       1257.22        20.49 o
   0  -2   8          0.24          0.84         3.62 o
   1  -2   8       1445.99       1564.27        24.10 o
   2  -2   8       1442.81       1328.13        21.57 o
   3  -2   8        177.24        169.59         8.53 o
   4  -2   8        683.41        618.96        18.69 o
   5  -2   8          0.52          5.02        11.29 o
   6  -2   8          1.20         -5.02        10.04 o
   7  -2   8         80.14         97.87        18.82 o
   8  -2   8          4.79          0.00        12.55 o
   9  -2   8        111.60         87.83        20.08 o
 -10  -1   8         26.29         17.57        10.54 o
  -9  -1   8          6.97          5.74         9.03 o
  -8  -1   8          2.60          4.36         8.39 o
  -7  -1   8         65.46         76.46        14.43 o
  -6  -1   8         23.63         13.94         7.84 o
  -5  -1   8        319.47        274.78        14.62 o
  -4  -1   8        291.14        305.76        15.00 o
  -3  -1   8          2.74          3.76         3.77 o
  -2  -1   8       1266.65       1301.37        21.64 o
  -1  -1   8        507.95        489.69        12.27 o
   0  -1   8        505.98        455.29        11.82 o
   1  -1   8         38.31         37.93         4.97 o
   2  -1   8        123.07        150.41         8.37 o
   3  -1   8        620.81        612.16        14.51 o
   4  -1   8        421.56        389.08        16.25 o
   5  -1   8         24.33         43.92        13.80 o
   6  -1   8         12.89          5.02        11.29 o
   7  -1   8         66.76         55.21        15.06 o
   8  -1   8         87.91         92.85        18.82 o
   9  -1   8          1.03         10.04        15.06 o
 -10   0   8          3.18         -1.25        10.54 o
  -9   0   8         11.16          4.02        10.04 o
  -8   0   8         73.05         87.30        12.33 o
  -7   0   8         51.69         44.69         9.95 o
  -6   0   8        206.85        222.39        15.51 o
  -5   0   8         10.44          7.21         6.46 o
  -4   0   8        339.00        347.94        17.57 o
  -3   0   8       1083.01       1085.91        20.41 o
  -2   0   8        319.01        316.01        10.82 o
  -1   0   8        119.02        132.12         8.19 o
   0   0   8        265.99        237.22        20.08 o
   1   0   8        500.63        466.25        25.31 o
   2   0   8        802.61        733.24        15.86 o
   3   0   8        146.52        151.24        11.95 o
   4   0   8         52.46         49.36         9.41 o
   5   0   8          0.63         -4.39         8.78 o
   6   0   8          1.40          1.25        12.55 o
   7   0   8         61.78         81.56        17.57 o
   8   0   8          0.04         -5.02        13.80 o
  -9   1   8          1.48          0.84         9.28 o
  -8   1   8         12.40         23.87        18.19 o
  -7   1   8         19.20         15.56        13.17 o
  -6   1   8        111.33        107.78        11.95 o
  -5   1   8         91.77         94.10        15.06 o
  -4   1   8        156.52        167.79         9.77 o
  -3   1   8          3.86          1.10         4.82 o
  -2   1   8        359.06        373.60        11.90 o
  -1   1   8        119.10        129.49         8.37 o
   0   1   8          2.24          2.76         4.23 o
   1   1   8         72.09         88.28         7.00 o
   2   1   8         44.77         30.69        10.67 o
   3   1   8        274.42        290.78        15.51 o
   4   1   8        107.80        137.83        12.84 o
   5   1   8        227.19        267.86        17.68 o
   6   1   8        148.97        116.69        20.08 o
   7   1   8          0.36         -5.65        11.29 o
   8   1   8         76.46         70.26        18.82 o
  -9   2   8          1.03          4.33         9.64 o
  -8   2   8        139.92        145.54        28.86 o
  -7   2   8          2.41         -3.14         7.98 o
  -6   2   8        134.81        153.11        14.11 o
  -5   2   8         54.14         60.31        11.29 o
  -4   2   8         87.41        105.52         8.63 o
  -3   2   8        248.26        253.83        20.20 o
  -2   2   8         33.82         31.76         6.89 o
  -1   2   8         56.01         58.55         7.20 o
   0   2   8        308.67        304.58        11.79 o
   1   2   8        129.93        151.42         9.10 o
   2   2   8        249.36        240.72        15.51 o
   3   2   8          0.15          4.74         8.16 o
   4   2   8        221.67        239.89        16.86 o
   5   2   8         69.88         78.72        20.70 o
   6   2   8         14.43         27.60        13.80 o
   7   2   8         44.75         45.17        16.31 o
   8   2   8         18.52         53.95        18.82 o
  -9   3   8          0.78          2.20        10.54 o
  -8   3   8          2.93         16.37        10.17 o
  -7   3   8         59.65         58.55        11.95 o
  -6   3   8         71.24         91.50        21.33 o
  -5   3   8        360.85        388.70        18.94 o
  -4   3   8        265.45        247.40        19.57 o
  -3   3   8         95.23         90.03         8.92 o
  -2   3   8          2.60          7.96         6.02 o
  -1   3   8          3.37         -2.66         5.31 o
   0   3   8        117.96        160.78        16.60 o
   1   3   8        248.50        225.61        36.39 o
   2   3   8         86.35         87.83        11.95 o
   3   3   8         96.35        114.97        13.22 o
   4   3   8         40.66         49.61        11.53 o
   5   3   8         87.70         96.30        13.73 o
   6   3   8        113.00        145.43        15.51 o
   7   3   8          0.06         -6.27        12.55 o
  -8   4   8         47.49         17.57        16.31 o
  -7   4   8          5.87         -6.27        12.55 o
  -6   4   8         57.08         58.97        17.57 o
  -5   4   8         27.87         35.13        15.06 o
  -4   4   8          1.74          1.85         7.53 o
  -3   4   8         84.69         72.48        12.35 o
  -2   4   8        752.40        841.23        23.53 o
  -1   4   8         74.78         65.53        13.83 o
   0   4   8          7.50         14.26         9.64 o
   1   4   8         16.27          5.38         9.03 o
   2   4   8        299.15        311.80        30.11 o
   3   4   8         64.11         81.26        20.08 o
   4   4   8         16.16         30.11        10.65 o
   5   4   8         41.19         38.27        11.53 o
   6   4   8          1.42          8.73        10.04 o
  -8   5   8         13.15         34.50        12.42 o
  -7   5   8          0.52         -5.33        10.67 o
  -6   5   8          1.20          5.48        11.29 o
  -5   5   8         41.84         35.10         8.80 o
  -4   5   8         56.28         73.83        12.42 o
  -3   5   8        120.21        112.07        10.67 o
  -2   5   8        136.07        109.77        11.69 o
  -1   5   8        114.09        122.13        14.11 o
   0   5   8          6.21          2.70         8.74 o
   1   5   8         52.14         41.48        13.80 o
   2   5   8          6.86         23.24        10.17 o
   3   5   8          4.17          0.18         9.28 o
   4   5   8         92.93         81.62        21.96 o
   5   5   8          0.07          5.13        10.17 o
   6   5   8         40.12         54.38        12.84 o
  -7   6   8         14.68         13.80        11.53 o
  -6   6   8          0.03          5.02        10.04 o
  -5   6   8          0.33         -3.82         7.64 o
  -4   6   8         21.12         25.83         8.45 o
  -3   6   8        185.17        166.24        22.58 o
  -2   6   8        238.28        215.89        30.74 o
  -1   6   8          0.35         -4.82         9.64 o
   0   6   8        176.96        136.92        15.08 o
   1   6   8         48.64         47.32        12.05 o
   2   6   8         29.37         55.26        12.66 o
   3   6   8         80.09         79.15        13.73 o
   4   6   8          1.95         -3.65        12.55 o
   5   6   8         14.84         10.91        13.17 o
  -6   7   8         34.69         54.85        16.31 o
  -5   7   8         32.40         19.45         9.27 o
  -4   7   8          0.55         -3.95         7.90 o
  -3   7   8          0.46          1.36        10.54 o
  -2   7   8         70.24         90.41        15.08 o
  -1   7   8         79.52         79.09        14.20 o
   0   7   8         19.39          6.95        11.43 o
   1   7   8          3.76         11.24        11.06 o
   2   7   8         68.01         63.51        13.22 o
   3   7   8          1.73         -4.64         9.28 o
   4   7   8         67.89         44.86        20.08 o
  -4   8   8          3.98         -4.12         8.66 o
  -3   8   8          1.10         -5.43        10.85 o
  -2   8   8          2.00         -5.09        10.17 o
  -1   8   8         10.74         -3.14        13.17 o
   0   8   8          8.53         -1.12        11.95 o
   1   8   8          8.74         11.58        20.70 o
   2   8   8          8.05         -3.49        11.95 o
  -1 -15   9         74.86         70.26        20.08 o
   0 -15   9         73.98         61.48        18.82 o
   1 -15   9         10.09          2.51        10.65 o
   2 -15   9         58.90         50.82        13.31 o
  -3 -14   9          0.71         15.06        13.80 o
  -2 -14   9         31.46         13.80        13.80 o
  -1 -14   9        133.91        160.60        23.84 o
   0 -14   9          1.51         -6.27        12.55 o
   1 -14   9         36.19         51.50        11.95 o
   2 -14   9          2.02          0.49        17.57 o
   3 -14   9         45.59         37.01        11.53 o
   4 -14   9         43.26         61.11        27.60 o
  -4 -13   9         34.68         41.41        16.31 o
  -3 -13   9         94.50        112.92        18.82 o
  -2 -13   9        170.97        169.39        21.33 o
  -1 -13   9         12.57          7.53        12.55 o
   0 -13   9         25.30         28.64        10.17 o
   1 -13   9         14.58          3.17        11.29 o
   2 -13   9         84.54         97.44        13.31 o
   3 -13   9         27.92         43.26        11.95 o
   4 -13   9         14.06         12.38        10.17 o
   5 -13   9         26.89         58.97        17.57 o
  -6 -12   9         34.69         25.09        15.06 o
  -5 -12   9         26.03         13.56         9.28 o
  -4 -12   9         54.72         79.05        17.57 o
  -3 -12   9         93.72         72.77        16.31 o
  -2 -12   9         33.14         33.88        13.80 o
  -1 -12   9        193.64        223.34        23.84 o
   0 -12   9         25.74         23.21         8.87 o
   1 -12   9        143.13        141.74        13.73 o
   2 -12   9          0.94          5.94         8.39 o
   3 -12   9        114.52         97.93        13.31 o
   4 -12   9         56.97         70.94        20.70 o
   5 -12   9          6.42         -1.80        10.17 o
   6 -12   9         49.68         42.06        11.95 o
  -7 -11   9         20.16         23.84        16.31 o
  -6 -11   9         45.46         58.97        17.57 o
  -5 -11   9        153.82        201.38        15.97 o
  -4 -11   9         21.16         21.27         8.74 o
  -3 -11   9         38.66         32.62        13.80 o
  -2 -11   9          1.96          0.00        11.29 o
  -1 -11   9         99.66         90.34        16.31 o
   0 -11   9        307.71        323.72        23.84 o
   1 -11   9         33.97         23.84        12.55 o
   2 -11   9        102.81         83.26        11.53 o
   3 -11   9         25.27         56.01        10.65 o
   4 -11   9        102.07         96.51        12.84 o
   5 -11   9        226.31        227.86        21.33 o
   6 -11   9         29.65         47.59        18.19 o
   7 -11   9          3.44         15.96        11.06 o
  -6 -10   9        176.89        173.15        21.33 o
  -5 -10   9         11.40          2.91         8.39 o
  -4 -10   9        599.69        570.15        20.84 o
  -3 -10   9        338.10        348.38        16.40 o
  -2 -10   9         28.78         20.08        11.29 o
  -1 -10   9        125.37        168.13        20.08 o
   0 -10   9        103.14        135.51        17.57 o
   1 -10   9        297.44        252.51        15.00 o
   2 -10   9         64.77         67.00        10.17 o
   3 -10   9        111.54        119.85        13.80 o
   4 -10   9        129.08        104.02        12.84 o
   5 -10   9          1.61          4.16         8.39 o
   6 -10   9         54.18         55.04        19.45 o
   7 -10   9         25.61         32.62        11.53 o
  -8  -9   9         10.93         -2.51        15.06 o
  -7  -9   9        139.50        174.42        23.21 o
  -6  -9   9          0.55         -1.25         8.87 o
  -5  -9   9        435.46        457.59        20.41 o
  -4  -9   9        494.07        502.97        19.95 o
  -3  -9   9          7.03         31.37        12.55 o
  -2  -9   9        417.29        350.07        22.58 o
  -1  -9   9        126.93        105.40        16.31 o
   0  -9   9        128.16        117.27        11.06 o
   1  -9   9          8.89          3.76         6.61 o
   2  -9   9        348.26        371.93        20.70 o
   3  -9   9        286.08        305.75        26.35 o
   4  -9   9         17.83         29.67        10.67 o
   5  -9   9        110.98        119.83        13.31 o
   6  -9   9          3.14          0.66         8.39 o
   7  -9   9         72.75         62.72        12.84 o
   8  -9   9         41.89         33.74        11.95 o
  -9  -8   9         36.76         47.68        18.82 o
  -8  -8   9         72.31         95.11        13.56 o
  -7  -8   9         18.47         18.49        16.94 o
  -6  -8   9         54.17         30.34        18.19 o
  -5  -8   9         51.28         46.15        19.45 o
  -4  -8   9          3.38         11.07         7.50 o
  -3  -8   9         57.84         52.20        18.19 o
  -2  -8   9         80.98         94.22        15.06 o
  -1  -8   9        640.29        633.54        21.33 o
   0  -8   9        387.07        402.93        19.45 o
   1  -8   9         77.62        100.07         9.76 o
   2  -8   9         43.07         28.56         7.50 o
   3  -8   9         80.10         64.92         9.76 o
   4  -8   9        214.02        217.08        15.51 o
   5  -8   9         71.92         59.93        10.65 o
   6  -8   9          0.25         -3.76         7.98 o
   7  -8   9         13.64         -0.63         8.87 o
   8  -8   9         36.63         27.60        15.06 o
  -9  -7   9         11.13         22.58        17.57 o
  -8  -7   9         32.18         43.06        10.85 o
  -7  -7   9        227.36        217.84        23.21 o
  -6  -7   9          1.39          5.02        10.04 o
  -5  -7   9        126.82        174.41        13.73 o
  -4  -7   9        764.98        780.16        23.50 o
  -3  -7   9        374.73        443.22        17.28 o
  -2  -7   9       1328.46       1203.06        33.25 o
  -1  -7   9        101.73        150.92         9.68 o
   0  -7   9        130.13        161.68        11.43 o
   1  -7   9        908.28        796.87        42.66 o
   2  -7   9        249.44        262.94        27.60 o
   3  -7   9         73.25         77.57        18.19 o
   4  -7   9          8.88         13.17         7.98 o
   5  -7   9        277.42        332.45        17.68 o
   6  -7   9          4.00          0.59         8.39 o
   7  -7   9         31.30         24.64         9.64 o
   8  -7   9         12.91          2.51        15.06 o
  -9  -6   9          9.60         29.91        10.85 o
  -8  -6   9        139.04        114.40        13.56 o
  -7  -6   9          9.20         17.88         8.74 o
  -6  -6   9         67.50         56.47        10.17 o
  -5  -6   9        289.20        271.68        15.51 o
  -4  -6   9        353.87        357.46        15.90 o
  -3  -6   9        752.89        739.23        21.24 o
  -2  -6   9        195.58        229.39        12.66 o
  -1  -6   9       1195.14       1198.08        20.40 o
   0  -6   9        985.49        990.65        23.40 o
   1  -6   9         17.42         14.67         5.72 o
   2  -6   9         62.47         73.07         8.87 o
   3  -6   9         39.01         52.13        14.43 o
   4  -6   9         10.18         18.40         7.84 o
   5  -6   9         63.71         63.88        10.17 o
   6  -6   9         38.34         19.45         8.87 o
   7  -6   9         96.82        120.45        20.08 o
   8  -6   9          0.24         -5.65        11.29 o
  -9  -5   9         34.00         38.17        13.80 o
  -8  -5   9         13.19         16.31        13.17 o
  -7  -5   9         16.18         35.47         9.64 o
  -6  -5   9        220.24        212.31        15.08 o
  -5  -5   9        303.11        324.75        16.40 o
  -4  -5   9        614.10        603.88        19.95 o
  -3  -5   9          2.63          8.59         5.72 o
  -2  -5   9         59.19         64.20         5.85 o
  -1  -5   9          9.04          5.15         3.96 o
   0  -5   9        385.73        409.73        16.43 o
   1  -5   9        252.86        200.07        27.60 o
   2  -5   9        126.67        137.74        10.65 o
   3  -5   9        367.82        352.18        15.51 o
   4  -5   9        359.46        360.88        15.51 o
   5  -5   9        156.32         88.39        38.90 o
   6  -5   9         12.85         13.80        12.55 o
   7  -5   9          0.21         -2.51        11.29 o
   8  -5   9         33.36         33.88        15.06 o
  -9  -4   9          0.78         -4.44         8.87 o
  -8  -4   9        158.36        174.16        15.90 o
  -7  -4   9          5.69          9.05         8.39 o
  -6  -4   9        149.13        119.86        12.33 o
  -5  -4   9         29.74         48.54        12.55 o
  -4  -4   9        221.48        173.96        12.42 o
  -3  -4   9        836.71        847.36        26.98 o
  -2  -4   9       1236.16       1185.95        20.09 o
  -1  -4   9        713.65        725.07        14.83 o
   0  -4   9        223.87        254.17         9.36 o
   1  -4   9       1441.94       1464.04        30.17 o
   2  -4   9       1855.07       1805.03        35.04 o
   3  -4   9        613.96        595.42        19.46 o
   4  -4   9         15.44         27.23         7.53 o
   5  -4   9        186.88        142.25        12.66 o
   6  -4   9          7.72         13.80        12.55 o
   7  -4   9        115.19         99.12        18.82 o
   8  -4   9         34.57         36.39        16.31 o
  -9  -3   9         22.32         18.98        10.17 o
  -8  -3   9        111.48         93.08        12.84 o
  -7  -3   9         57.63         73.36        11.06 o
  -6  -3   9        632.91        603.30        26.98 o
  -5  -3   9          7.13         14.59         6.93 o
  -4  -3   9        547.85        561.03        19.46 o
  -3  -3   9         33.76         37.51         7.50 o
  -2  -3   9        475.12        420.92        11.82 o
  -1  -3   9         82.06         95.75         6.74 o
   0  -3   9          2.04         -1.81         3.62 o
   1  -3   9        390.69        330.58        12.28 o
   2  -3   9        149.64        209.11        12.33 o
   3  -3   9        922.32        951.45        23.76 o
   4  -3   9       1006.27        989.09        25.55 o
   5  -3   9          1.49          3.76        11.29 o
   6  -3   9         95.53         82.81        17.57 o
   7  -3   9         68.72         50.19        16.31 o
   8  -3   9          2.52         -5.65        11.29 o
  -9  -2   9         18.67          9.47         9.64 o
  -8  -2   9         45.83         44.97        10.17 o
  -7  -2   9         20.07         16.44         8.74 o
  -6  -2   9          3.61          0.22         9.41 o
  -5  -2   9        128.30        114.20        17.57 o
  -4  -2   9        193.23        196.79        13.73 o
  -3  -2   9        153.14        191.60        27.60 o
  -2  -2   9        541.12        559.11        13.64 o
  -1  -2   9        490.04        542.06        13.73 o
   0  -2   9        507.83        450.14        12.32 o
   1  -2   9         40.46         52.33         6.01 o
   2  -2   9         11.29         15.51         4.70 o
   3  -2   9        118.24        101.98         9.64 o
   4  -2   9          2.80          5.02        11.29 o
   5  -2   9        639.65        649.94        32.62 o
   6  -2   9        498.00        518.20        30.11 o
   7  -2   9          1.51         10.04        12.55 o
   8  -2   9         29.62         38.90        16.31 o
  -9  -1   9          0.39          0.31        15.68 o
  -8  -1   9         43.50         30.39        10.17 o
  -7  -1   9        142.64        133.82        14.11 o
  -6  -1   9        651.99        619.20        23.84 o
  -5  -1   9          1.77          7.76         6.93 o
  -4  -1   9         27.40         25.79         7.84 o
  -3  -1   9        146.64        139.29         8.45 o
  -2  -1   9         82.84         91.93         9.25 o
  -1  -1   9        354.25        355.48        11.59 o
   0  -1   9        116.29        138.88         8.43 o
   1  -1   9        469.72        519.21        14.84 o
   2  -1   9        593.06        609.82        14.89 o
   3  -1   9          8.67         26.45        10.04 o
   4  -1   9        296.81        254.71        23.84 o
   5  -1   9          2.67          5.02        11.29 o
   6  -1   9         34.62         17.57        13.80 o
   7  -1   9         49.44         57.72        16.31 o
   8  -1   9          0.01         -3.76        13.80 o
  -9   0   9         14.07         22.58        10.65 o
  -8   0   9         82.30         68.18        11.76 o
  -7   0   9        174.86        149.08        14.62 o
  -6   0   9         56.05         52.52        10.54 o
  -5   0   9         30.08         53.95         9.64 o
  -4   0   9        359.75        386.13        17.68 o
  -3   0   9         83.75         66.08         8.48 o
  -2   0   9        193.80        216.30        10.83 o
  -1   0   9         51.31         70.18         7.17 o
   0   0   9        918.85        878.91        23.50 o
   1   0   9        141.85        140.08         8.85 o
   2   0   9        147.98        153.62        12.33 o
   3   0   9        247.61        290.50        15.97 o
   4   0   9        119.59        114.18        18.82 o
   5   0   9         93.13        119.20        18.82 o
   6   0   9         91.60         91.59        18.82 o
   7   0   9         28.94         35.13        16.31 o
   8   0   9        113.72         90.34        20.08 o
  -9   1   9         38.26         32.72        11.43 o
  -8   1   9        251.60        248.62        18.94 o
  -7   1   9          9.69          2.79         8.16 o
  -6   1   9          5.08         14.99        10.67 o
  -5   1   9          0.33          4.23         6.93 o
  -4   1   9         49.03         51.07         9.64 o
  -3   1   9         10.18         18.56         5.70 o
  -2   1   9          5.50          9.33         5.28 o
  -1   1   9        332.47        318.39        12.36 o
   0   1   9         21.20         52.93         6.82 o
   1   1   9        123.13        163.98         9.58 o
   2   1   9        739.43        740.04        23.95 o
   3   1   9         11.56         -3.99         7.98 o
   4   1   9        387.86        385.65        23.84 o
   5   1   9          3.15          1.25        11.29 o
   6   1   9         14.17         30.11        15.06 o
   7   1   9         48.99         36.39        15.06 o
  -9   2   9         21.80         14.27        10.54 o
  -8   2   9         30.28         41.24        11.06 o
  -7   2   9        150.73        147.31        15.90 o
  -6   2   9         43.51         35.13        10.17 o
  -5   2   9         13.76         32.23        15.06 o
  -4   2   9         10.30         19.95         8.74 o
  -3   2   9        206.63        220.48        12.20 o
  -2   2   9       3753.22       3715.63        51.82 o
  -1   2   9        390.90        376.93        18.04 o
   0   2   9         74.36         75.35         8.03 o
   1   2   9         73.17         78.02        11.06 o
   2   2   9        139.00        168.92        14.62 o
   3   2   9        150.24        126.10        13.80 o
   4   2   9        132.24        158.68        15.51 o
   5   2   9         60.76         84.07        18.82 o
   6   2   9        104.94        107.91        20.08 o
   7   2   9          1.90          8.78        13.80 o
  -8   3   9         48.81         62.45        12.66 o
  -7   3   9          5.39         10.38         9.64 o
  -6   3   9        140.25        147.92        15.00 o
  -5   3   9        223.75        188.34        15.90 o
  -4   3   9         51.52         46.48         8.21 o
  -3   3   9       1272.40       1187.97        24.76 o
  -2   3   9        290.63        284.71        19.79 o
  -1   3   9          1.04         -2.85         5.70 o
   0   3   9        169.91        173.93        14.62 o
   1   3   9          0.64         -0.86         8.39 o
   2   3   9         20.31          4.27         8.74 o
   3   3   9         23.06         22.53        10.17 o
   4   3   9        267.66        334.52        21.29 o
   5   3   9         45.26         46.24        11.95 o
   6   3   9          0.14         13.80        15.06 o
  -7   4   9          8.90         12.17        10.17 o
  -6   4   9          9.73          8.44         9.64 o
  -5   4   9          4.86         -3.89         8.74 o
  -4   4   9        520.27        580.49        18.56 o
  -3   4   9        158.03        114.54        16.48 o
  -2   4   9        214.96        206.17        12.81 o
  -1   4   9         53.91         63.63        11.43 o
   0   4   9         39.54         38.13        10.54 o
   1   4   9         47.48         33.43        13.17 o
   2   4   9          8.30          8.73        13.17 o
   3   4   9        123.65        103.11        14.62 o
   4   4   9        109.59        114.23        15.08 o
   5   4   9          0.84         -3.94         9.03 o
   6   4   9         26.97         10.04        16.31 o
  -7   5   9          1.92          3.31        26.98 o
  -6   5   9         77.46         71.22        13.22 o
  -5   5   9         90.74         72.31        12.42 o
  -4   5   9          2.28         -3.59         7.17 o
  -3   5   9         38.15         30.89         8.45 o
  -2   5   9         61.72         71.54        12.84 o
  -1   5   9         34.97         34.00        28.86 o
   0   5   9        201.79        210.47        21.33 o
   1   5   9         17.62         13.17        19.45 o
   2   5   9        292.79        290.20        43.29 o
   3   5   9        199.56        232.71        56.46 o
   4   5   9          0.09          5.33        10.54 o
   5   5   9          3.40         -3.01        12.55 o
  -6   6   9          0.32         -2.51        10.04 o
  -5   6   9          2.11          9.51        10.54 o
  -4   6   9         29.04         26.17         9.27 o
  -3   6   9         28.53         25.98        11.95 o
  -2   6   9         30.01         40.05        11.95 o
  -1   6   9         42.13         39.79        12.33 o
   0   6   9          7.71         -5.32        10.65 o
   1   6   9         98.94         74.61        13.56 o
   2   6   9         80.09         51.80        13.22 o
   3   6   9          5.41         -2.41        11.06 o
   4   6   9         44.14         32.62        15.06 o
  -4   7   9          0.44         -0.65        10.85 o
  -3   7   9          4.93         -1.06        15.06 o
  -2   7   9         24.87         17.19        11.95 o
  -1   7   9          1.53         19.33        13.80 o
   0   7   9         53.98         31.07        12.84 o
   1   7   9         31.48         19.09        13.80 o
   2   7   9         15.09         25.50        24.47 o
   0 -15  10         32.59         35.13        17.57 o
   1 -15  10         17.52         10.04        16.31 o
  -3 -14  10         73.58         48.93        17.57 o
  -2 -14  10          4.46         -5.02        13.80 o
  -1 -14  10         38.21         70.26        17.57 o
   0 -14  10          4.78         -3.76        12.55 o
   1 -14  10         19.95         21.22        10.17 o
   2 -14  10         82.43         91.62        13.73 o
   3 -14  10         13.12          7.89        18.19 o
  -4 -13  10         95.70         80.30        18.82 o
  -3 -13  10          4.14         -6.27        12.55 o
  -2 -13  10        114.28        130.49        21.33 o
  -1 -13  10          3.97         15.06        15.06 o
   0 -13  10         35.89         22.58        13.80 o
   1 -13  10         49.95         53.28        11.53 o
   2 -13  10          2.09         11.62        10.17 o
   3 -13  10         76.99         81.56        18.82 o
   4 -13  10         45.23         23.84        10.65 o
   5 -13  10          7.42          9.83        10.54 o
  -6 -12  10         20.09         22.58        15.06 o
  -5 -12  10         25.38         15.06        15.06 o
  -4 -12  10         66.16         47.68        16.31 o
  -3 -12  10        211.82        224.59        25.09 o
  -2 -12  10         12.55         10.04        13.80 o
  -1 -12  10         98.16         85.32        17.57 o
   0 -12  10         57.09         80.30        16.31 o
   1 -12  10         17.08         20.73        12.55 o
   2 -12  10         76.22         68.38        11.95 o
   3 -12  10         22.30         32.51        10.17 o
   4 -12  10         49.43         48.41        13.17 o
   5 -12  10        192.62        177.43        17.28 o
   6 -12  10         21.26         19.37        11.06 o
  -7 -11  10         40.43         43.92        16.31 o
  -6 -11  10         61.03         73.86        21.33 o
  -5 -11  10          3.00          3.07        13.17 o
  -4 -11  10        156.70        122.96        20.08 o
  -3 -11  10         13.54         15.06        12.55 o
  -2 -11  10        359.62        322.46        25.09 o
  -1 -11  10        416.48        406.53        26.35 o
   0 -11  10          1.07          1.25        12.55 o
   1 -11  10        100.40        130.54        20.70 o
   2 -11  10          2.41         -3.99         7.98 o
   3 -11  10         93.93         92.13        12.84 o
   4 -11  10        164.76        175.05        15.97 o
   5 -11  10          2.60          8.78         9.76 o
   6 -11  10         33.31         30.74        11.53 o
  -7 -10  10         41.88         15.76        13.80 o
  -6 -10  10          1.00         -0.12         9.28 o
  -5 -10  10        256.22        308.03        19.52 o
  -4 -10  10        134.99        129.24        20.08 o
  -3 -10  10         14.39         26.35        12.55 o
  -2 -10  10        450.36        410.29        26.35 o
  -1 -10  10        112.30        122.96        17.57 o
   0 -10  10        439.54        458.36        18.57 o
   1 -10  10        144.11        143.05        12.42 o
   2 -10  10          3.45         -3.55         7.10 o
   3 -10  10         41.38         54.59         9.76 o
   4 -10  10         24.97         30.05        15.06 o
   5 -10  10        162.49        171.51        17.57 o
   6 -10  10          7.63         20.08        10.65 o
   7 -10  10          5.55          6.48        12.55 o
  -8  -9  10         20.69          1.25        15.06 o
  -7  -9  10          9.52         20.02        10.17 o
  -6  -9  10        101.38         77.81        13.80 o
  -5  -9  10         28.56         25.87        10.04 o
  -4  -9  10          8.83         10.55         7.50 o
  -3  -9  10        574.63        618.64        21.29 o
  -2  -9  10         96.92         96.61        16.31 o
  -1  -9  10        224.71        227.10        21.33 o
   0  -9  10         30.33         33.88         8.39 o
   1  -9  10        284.98        267.69        14.62 o
   2  -9  10        305.01        362.39        31.37 o
   3  -9  10          0.55         -2.66         7.50 o
   4  -9  10         67.28         64.96        23.84 o
   5  -9  10          3.26         10.04         8.87 o
   6  -9  10         49.06         41.85        13.17 o
   7  -9  10         36.63         42.83        14.43 o
  -8  -8  10         13.59          7.64        10.17 o
  -7  -8  10         51.42         83.08        28.23 o
  -6  -8  10          8.93         20.97         9.28 o
  -5  -8  10         24.41         31.37         8.87 o
  -4  -8  10        166.95        195.25        25.09 o
  -3  -8  10        189.02        254.26        15.51 o
  -2  -8  10        968.36        914.69        36.39 o
  -1  -8  10         46.98         30.70         7.50 o
   0  -8  10         29.91          5.52        11.29 o
   1  -8  10         85.27        116.78        11.06 o
   2  -8  10        128.20        148.61        16.31 o
   3  -8  10        473.72        415.33        17.74 o
   4  -8  10         76.97         89.52        11.95 o
   5  -8  10         73.11         77.68        25.72 o
   6  -8  10          6.83         15.65         9.28 o
   7  -8  10          0.92          4.27         8.74 o
  -8  -7  10         84.43         91.54        19.45 o
  -7  -7  10          4.41          1.57         8.74 o
  -6  -7  10         61.89         59.86        15.06 o
  -5  -7  10         46.86         45.48         9.76 o
  -4  -7  10        348.28        370.82        16.86 o
  -3  -7  10        789.96        804.96        23.50 o
  -2  -7  10          7.25         12.71         6.90 o
  -1  -7  10        685.95        634.14        18.94 o
   0  -7  10        381.37        429.73        15.90 o
   1  -7  10         29.38         30.82         8.16 o
   2  -7  10        141.42        117.32        11.53 o
   3  -7  10          0.18         -3.18         6.61 o
   4  -7  10        208.05        189.39        14.62 o
   5  -7  10         60.43         63.07        12.55 o
   6  -7  10          1.30         11.65         9.28 o
   7  -7  10         25.97         11.29        13.80 o
   8  -7  10          8.37          2.51        15.06 o
  -9  -6  10         28.72         30.50        13.80 o
  -8  -6  10         19.74         30.87        11.06 o
  -7  -6  10        128.03        138.12        18.82 o
  -6  -6  10        393.14        424.44        38.27 o
  -5  -6  10          6.48          5.02         7.98 o
  -4  -6  10        100.46        111.47        11.53 o
  -3  -6  10        507.52        576.05        43.29 o
  -2  -6  10       1268.32       1159.39        37.64 o
  -1  -6  10        108.03        159.87        10.85 o
   0  -6  10        144.79        145.95        11.06 o
   1  -6  10        134.70        181.93        12.84 o
   2  -6  10         14.64         14.04        13.17 o
   3  -6  10        237.43        178.21        26.35 o
   4  -6  10         43.47         60.13         9.76 o
   5  -6  10         96.19         94.71        11.53 o
   6  -6  10         53.60         55.21        16.31 o
   7  -6  10          0.86         -6.27        12.55 o
   8  -6  10         20.48          8.78        15.06 o
  -9  -5  10         21.82         29.06        11.06 o
  -8  -5  10        143.02        125.05        14.11 o
  -7  -5  10          6.33         -0.63         7.98 o
  -6  -5  10         85.53         87.90        11.53 o
  -5  -5  10        274.62        300.68        31.37 o
  -4  -5  10          0.22          0.42        12.55 o
  -3  -5  10         94.34         88.50         9.76 o
  -2  -5  10          0.47         -2.66         5.32 o
  -1  -5  10       1121.85       1023.44        18.76 o
   0  -5  10        719.72        733.69        19.83 o
   1  -5  10         41.63         63.87         8.87 o
   2  -5  10       1116.01       1050.88        37.01 o
   3  -5  10         65.93         92.50        10.54 o
   4  -5  10        131.36        169.39        14.11 o
   5  -5  10         22.39         14.32         7.20 o
   6  -5  10          0.10         -5.02        12.55 o
   7  -5  10         82.05         97.87        20.08 o
   8  -5  10         26.29         23.84        16.31 o
  -9  -4  10         42.36         43.14        11.43 o
  -8  -4  10          3.22         -4.37         8.74 o
  -7  -4  10        132.50        125.74        33.25 o
  -6  -4  10        209.40        183.85        15.00 o
  -5  -4  10        101.94        122.88        12.42 o
  -4  -4  10        208.50        210.80        14.20 o
  -3  -4  10        303.52        265.04        14.62 o
  -2  -4  10        227.04        218.88        13.22 o
  -1  -4  10          6.31          7.47         4.55 o
   0  -4  10         71.27         99.25         7.17 o
   1  -4  10        882.70        798.35        21.72 o
   2  -4  10        143.28        127.00        11.53 o
   3  -4  10        296.99        306.64        14.77 o
   4  -4  10        486.92        504.55        51.44 o
   5  -4  10         41.40         30.11        13.80 o
   6  -4  10        134.35        165.62        21.33 o
   7  -4  10         15.99         40.15        15.06 o
   8  -4  10          1.39         -6.27        12.55 o
  -9  -3  10          0.01         -2.75         9.28 o
  -8  -3  10         45.58         63.68        12.55 o
  -7  -3  10         10.51          8.78         8.74 o
  -6  -3  10         36.07         51.05        10.17 o
  -5  -3  10        105.63        143.67        13.31 o
  -4  -3  10          0.00          2.84         6.61 o
  -3  -3  10        246.65        231.34        14.62 o
  -2  -3  10        581.38        567.13        20.70 o
  -1  -3  10          0.57         -2.03         4.06 o
   0  -3  10        319.00        327.78        16.34 o
   1  -3  10         86.57         92.98        10.04 o
   2  -3  10        907.55        872.03        35.13 o
   3  -3  10        140.87        182.44        13.22 o
   4  -3  10         30.07         22.58        12.55 o
   5  -3  10        112.38        117.94        18.82 o
   6  -3  10        139.39        121.71        20.08 o
   7  -3  10          1.13         -1.25        12.55 o
   8  -3  10         16.13         33.88        16.31 o
  -9  -2  10         17.75         23.79        11.06 o
  -8  -2  10          1.81         -2.51         8.87 o
  -7  -2  10         14.88         15.42         9.03 o
  -6  -2  10          5.40          1.39         7.84 o
  -5  -2  10         46.50         40.72         9.28 o
  -4  -2  10        247.66        306.58        18.82 o
  -3  -2  10        111.12        113.61        11.06 o
  -2  -2  10        590.24        561.16        14.57 o
  -1  -2  10        780.27        862.52        21.46 o
   0  -2  10        195.35        173.55         9.88 o
   1  -2  10         18.36          8.16         5.47 o
   2  -2  10         81.40         94.79        10.17 o
   3  -2  10        256.81        233.38        22.58 o
   4  -2  10        606.69        599.76        31.37 o
   5  -2  10         16.05         26.35        13.80 o
   6  -2  10         16.60          0.00        11.29 o
   7  -2  10          6.68         -2.51        12.55 o
   8  -2  10          1.98         16.31        15.06 o
  -9  -1  10          2.22          1.88        13.17 o
  -8  -1  10        105.89        133.95        15.00 o
  -7  -1  10          6.71          1.69         8.74 o
  -6  -1  10         16.40         12.69         7.84 o
  -5  -1  10          1.27         -3.26         6.61 o
  -4  -1  10          5.08          7.97         7.50 o
  -3  -1  10         92.79         97.69        15.06 o
  -2  -1  10        317.74        373.55        12.70 o
  -1  -1  10          6.59          8.83         4.97 o
   0  -1  10        185.09        195.98        10.37 o
   1  -1  10        107.67        136.73         9.04 o
   2  -1  10         37.35         42.64         6.98 o
   3  -1  10         21.30         13.80        12.55 o
   4  -1  10         87.90         51.44        15.06 o
   5  -1  10        122.63        117.94        18.82 o
   6  -1  10         56.12         76.54        17.57 o
   7  -1  10         24.77         38.90        16.31 o
  -9   0  10          0.63         -4.82         9.64 o
  -8   0  10          2.82         -2.32         8.74 o
  -7   0  10          2.89          4.14         8.78 o
  -6   0  10        246.80        269.78        18.57 o
  -5   0  10         18.11          9.45         7.50 o
  -4   0  10         54.40         72.30        10.17 o
  -3   0  10        109.36        102.95        11.53 o
  -2   0  10        413.02        408.95        18.06 o
  -1   0  10         65.00         70.04         8.04 o
   0   0  10          3.54          5.77         6.62 o
   1   0  10          1.10         -2.77         5.70 o
   2   0  10        193.28        213.28        16.94 o
   3   0  10         77.03         86.58        17.57 o
   4   0  10        260.54        257.22        26.35 o
   5   0  10          5.69         10.04        13.80 o
   6   0  10         64.05         82.81        18.82 o
   7   0  10         57.99         65.25        18.82 o
  -8   1  10         32.63         48.61        11.43 o
  -7   1  10         13.12         -1.88         8.87 o
  -6   1  10          2.62         -4.39         8.78 o
  -5   1  10        133.23        123.78        15.68 o
  -4   1  10        134.32        128.71        18.19 o
  -3   1  10         87.25         85.90         8.63 o
  -2   1  10        192.35        196.26        11.33 o
  -1   1  10         43.67         58.52         8.19 o
   0   1  10         12.76         10.60        10.78 o
   1   1  10         58.12         62.26        11.92 o
   2   1  10         96.11         89.74        11.53 o
   3   1  10         82.56         87.08        11.95 o
   4   1  10          1.97         18.82        13.80 o
   5   1  10         18.65         23.84        15.06 o
   6   1  10         30.39         67.75        18.82 o
   7   1  10         15.41         33.88        17.57 o
  -8   2  10         25.38          5.48        15.68 o
  -7   2  10          6.65          3.94         9.41 o
  -6   2  10         80.76         73.34        11.95 o
  -5   2  10         48.63         34.04        10.67 o
  -4   2  10         66.33         72.28        11.29 o
  -3   2  10        136.97        155.20        11.24 o
  -2   2  10          0.01         15.36         6.59 o
  -1   2  10          0.82         -2.63         5.26 o
   0   2  10        282.17        294.99        18.04 o
   1   2  10         37.51         43.97        10.17 o
   2   2  10          5.99         11.23         8.74 o
   3   2  10          3.63         -4.39         8.87 o
   4   2  10        125.53        120.45        20.08 o
   5   2  10          7.41          0.00        15.06 o
   6   2  10          8.98         15.06        15.06 o
  -7   3  10          6.56         -1.88        13.17 o
  -6   3  10         16.51          5.70         9.64 o
  -5   3  10          3.47          6.45         9.03 o
  -4   3  10          2.42         -3.63         8.39 o
  -3   3  10         20.94         26.65         7.90 o
  -2   3  10        124.73        150.53        11.56 o
  -1   3  10        171.08        170.40        15.90 o
   0   3  10          3.63         -4.37         8.74 o
   1   3  10         47.79         50.87        11.06 o
   2   3  10         15.45         20.86        13.17 o
   3   3  10         42.56         37.20        21.33 o
   4   3  10          4.15         16.02        11.92 o
   5   3  10          0.82          1.25        15.06 o
  -7   4  10          2.45          9.34        11.06 o
  -6   4  10         35.55         36.39        11.53 o
  -5   4  10         42.42         51.85        11.43 o
  -4   4  10          4.46          3.35        17.57 o
  -3   4  10         17.24         17.41         8.07 o
  -2   4  10          7.88         13.80         9.76 o
  -1   4  10        134.17        153.28        15.90 o
   0   4  10        246.36        251.03        18.57 o
   1   4  10         34.49         21.53        11.06 o
   2   4  10         69.58         74.33        13.22 o
   3   4  10         12.48         21.14        21.96 o
   4   4  10         45.64         43.33        13.22 o
  -6   5  10          2.13         -3.76        10.54 o
  -5   5  10         11.09          5.13         9.95 o
  -4   5  10         37.31         34.75        11.43 o
  -3   5  10         70.15         58.84        13.22 o
  -2   5  10         15.15         21.03        11.06 o
  -1   5  10          4.36         -1.93        10.54 o
   0   5  10         14.31         28.86        16.94 o
   1   5  10         94.39        108.46        15.51 o
   2   5  10         14.96          7.03        10.85 o
   3   5  10          0.26          2.93        13.17 o
  -4   6  10          6.91          7.53        17.57 o
  -3   6  10         70.10         64.38        13.87 o
  -2   6  10          1.51          2.25        10.67 o
  -1   6  10          2.58          2.03        11.43 o
   0   6  10         18.10          2.25        10.67 o
   1   6  10          0.22          2.01        18.82 o
   2   6  10          5.28          5.31        11.43 o
  -3 -14  11         25.38         22.58        16.31 o
  -2 -14  11         65.58         50.19        17.57 o
  -1 -14  11         66.51         56.46        18.82 o
   0 -14  11          8.72         11.29        15.06 o
   1 -14  11         69.53         95.36        20.08 o
   2 -14  11          1.98          3.33        10.17 o
   3 -14  11          7.34         14.05        11.06 o
  -4 -13  11         42.88         38.90        16.31 o
  -3 -13  11         66.83         86.58        18.82 o
  -2 -13  11          8.55         -1.25        13.80 o
  -1 -13  11         80.38         62.74        17.57 o
   0 -13  11         19.44          6.27        12.55 o
   1 -13  11         10.97         -6.27        12.55 o
   2 -13  11        106.73        126.37        14.62 o
   3 -13  11         34.90         33.25        11.53 o
   4 -13  11          4.12         -3.38        10.17 o
  -5 -12  11         24.98         46.42        17.57 o
  -4 -12  11         84.72         60.23        17.57 o
  -3 -12  11          2.49         11.29        13.80 o
  -2 -12  11        276.20        273.53        27.60 o
  -1 -12  11        130.25        146.80        21.33 o
   0 -12  11         72.18         61.48        16.31 o
   1 -12  11        118.02        114.18        20.08 o
   2 -12  11          0.97         -2.05         8.39 o
   3 -12  11         66.32         60.33        12.42 o
   4 -12  11         35.91         43.29        11.53 o
   5 -12  11         13.71         13.17        10.65 o
  -6 -11  11          4.95         -6.27        15.06 o
  -5 -11  11         72.43         71.52        17.57 o
  -4 -11  11          2.53          6.27        12.55 o
  -3 -11  11        223.65        230.87        25.09 o
  -2 -11  11        333.52        297.37        27.60 o
  -1 -11  11          6.62         17.57        12.55 o
   0 -11  11         76.99         74.03        16.31 o
   1 -11  11          0.84         -0.63         7.10 o
   2 -11  11        161.81        155.98        14.62 o
   3 -11  11         23.11         24.93        10.17 o
   4 -11  11         48.17         40.27        13.80 o
   5 -11  11         70.62         59.21        12.42 o
   6 -11  11          6.06          7.09        10.17 o
  -7 -10  11         53.62         83.44        13.73 o
  -6 -10  11        119.02        141.35        15.51 o
  -5 -10  11          3.38          1.25         8.39 o
  -4 -10  11         13.26         12.55        12.55 o
  -3 -10  11         28.48          3.76        12.55 o
  -2 -10  11          8.02         -5.02        10.04 o
  -1 -10  11          2.31         -5.02        10.04 o
   0 -10  11          0.04         -5.02        10.04 o
   1 -10  11         88.23         89.69        11.06 o
   2 -10  11         51.24         41.85         9.76 o
   3 -10  11        156.45        160.85        15.08 o
   4 -10  11        127.69        135.47        14.62 o
   5 -10  11          3.01         13.80         9.76 o
   6 -10  11         24.24         32.62        11.53 o
  -7  -9  11         45.45         50.92        12.42 o
  -6  -9  11         58.29         60.15        11.95 o
  -5  -9  11        241.68        272.15        18.17 o
  -4  -9  11         23.47         34.30         9.28 o
  -3  -9  11         13.56         26.35        12.55 o
  -2  -9  11        334.66        329.99        25.09 o
  -1  -9  11        480.25        486.83        27.60 o
   0  -9  11        487.85        464.05        17.68 o
   1  -9  11         89.97         84.82        16.31 o
   2  -9  11         48.66         36.63         8.87 o
   3  -9  11        128.59        127.36        13.31 o
   4  -9  11          0.22         -2.44        10.67 o
   5  -9  11         89.01         81.46        12.42 o
   6  -9  11         23.50         27.60        10.65 o
   7  -9  11         12.05         10.04        10.65 o
  -8  -8  11          1.23         -3.11        10.17 o
  -7  -8  11         29.00         36.89        11.06 o
  -6  -8  11        169.65        155.65        15.68 o
  -5  -8  11         28.83         25.63        15.06 o
  -4  -8  11        119.97        103.67        11.95 o
  -3  -8  11        119.52        130.49        18.82 o
  -2  -8  11        192.21        195.74        21.33 o
  -1  -8  11        316.54        347.56        22.58 o
   0  -8  11         16.04         16.75         7.53 o
   1  -8  11        258.79        238.22        15.00 o
   2  -8  11        370.61        397.51        18.17 o
   3  -8  11          6.88          0.00         7.50 o
   4  -8  11         18.48         22.58         8.87 o
   5  -8  11          9.82          5.52         8.74 o
   6  -8  11         31.27         29.26        11.06 o
   7  -8  11         44.75         97.87        21.33 o
  -8  -7  11          9.56         13.65        10.54 o
  -7  -7  11         58.81         54.78        11.95 o
  -6  -7  11          0.27         -3.99         7.98 o
  -5  -7  11         82.89         84.14        11.06 o
  -4  -7  11        201.38        161.27        13.73 o
  -3  -7  11        113.64        147.86        13.80 o
  -2  -7  11        699.42        683.82        31.37 o
  -1  -7  11          0.05          6.27        10.04 o
   0  -7  11          7.59         -3.11         6.21 o
   1  -7  11          5.10          0.63         7.10 o
   2  -7  11         97.35        116.61        11.95 o
   3  -7  11         53.37         59.75        10.17 o
   4  -7  11          3.78          8.78         7.84 o
   5  -7  11         87.42         68.64        11.43 o
   6  -7  11         35.08         23.84        15.06 o
   7  -7  11         31.51         42.66        17.57 o
  -8  -6  11         76.89         75.31        12.84 o
  -7  -6  11          0.35         10.58         9.28 o
  -6  -6  11        204.56        205.02        16.40 o
  -5  -6  11          0.28         -3.69         9.41 o
  -4  -6  11        237.30        244.03        18.82 o
  -3  -6  11        124.49        142.23        11.95 o
  -2  -6  11         51.77         41.41        13.80 o
  -1  -6  11        515.76        506.91        27.60 o
   0  -6  11        424.31        451.91        16.79 o
   1  -6  11         30.75         27.60         7.98 o
   2  -6  11          1.86         -1.25         7.10 o
   3  -6  11        361.64        394.89        17.68 o
   4  -6  11        509.16        500.74        20.35 o
   5  -6  11         66.01         65.78        11.06 o
   6  -6  11          0.27         -6.27        12.55 o
   7  -6  11         33.64         21.33        16.31 o
  -8  -5  11          0.73         -0.25         8.74 o
  -7  -5  11         76.30         75.59        12.33 o
  -6  -5  11        137.50        153.26        14.43 o
  -5  -5  11         14.33         17.50         8.39 o
  -4  -5  11        367.47        393.67        33.25 o
  -3  -5  11          1.52         17.20         7.50 o
  -2  -5  11        940.83        914.51        23.91 o
  -1  -5  11         91.68        103.74        10.04 o
   0  -5  11        101.18         94.01        10.17 o
   1  -5  11         71.18         70.94         9.76 o
   2  -5  11          2.42          2.34        11.92 o
   3  -5  11        111.80        107.85        11.53 o
   4  -5  11         91.06        102.69        32.00 o
   5  -5  11        122.24         85.32        17.57 o
   6  -5  11        130.73        160.60        22.58 o
   7  -5  11          0.21         -1.25        12.55 o
  -8  -4  11         34.19         30.32        12.55 o
  -7  -4  11         16.73         17.22         9.64 o
  -6  -4  11         89.14         89.20        11.95 o
  -5  -4  11         65.41         46.19        10.17 o
  -4  -4  11         19.82         19.08         8.39 o
  -3  -4  11         44.04         52.85         9.28 o
  -2  -4  11         52.98         43.17         8.39 o
  -1  -4  11        451.18        455.90        13.36 o
   0  -4  11        381.50        391.55        15.90 o
   1  -4  11          6.48         11.92         7.10 o
   2  -4  11        290.13        304.58        27.60 o
   3  -4  11         21.91          3.05        11.92 o
   4  -4  11         44.12         33.88        15.06 o
   5  -4  11         18.08          5.02        13.80 o
   6  -4  11          2.96         15.06        13.80 o
   7  -4  11         75.92         51.44        17.57 o
  -8  -3  11          4.78         14.84        10.17 o
  -7  -3  11          5.33         -3.70         7.41 o
  -6  -3  11         17.65         10.76         8.39 o
  -5  -3  11        186.51        173.23        22.58 o
  -4  -3  11        760.03        751.20        24.39 o
  -3  -3  11         79.06         65.39        12.55 o
  -2  -3  11         69.48         61.09        18.82 o
  -1  -3  11          6.45          2.62         5.28 o
   0  -3  11        174.79        219.19        14.20 o
   1  -3  11        487.14        486.78        22.58 o
   2  -3  11        127.73        111.67        16.31 o
   3  -3  11         77.94         67.75        15.06 o
   4  -3  11        182.47        213.30        23.84 o
   5  -3  11          1.36         -2.51        11.29 o
   6  -3  11         87.84         60.23        17.57 o
   7  -3  11         29.30         25.09        16.31 o
  -8  -2  11         38.81         57.90        12.33 o
  -7  -2  11         15.79          8.42        15.68 o
  -6  -2  11         99.09        102.37        24.47 o
  -5  -2  11        315.36        284.89        16.40 o
  -4  -2  11         18.14         19.55         8.39 o
  -3  -2  11         40.61         56.66        10.67 o
  -2  -2  11        367.92        384.99        20.08 o
  -1  -2  11         59.02         66.62         7.46 o
   0  -2  11          6.37         13.99         7.73 o
   1  -2  11         10.05          5.74         6.27 o
   2  -2  11        789.13        796.78        23.40 o
   3  -2  11        187.15        181.93        21.33 o
   4  -2  11         42.98         38.90        13.80 o
   5  -2  11         44.71         31.37        15.06 o
   6  -2  11         48.77         40.15        16.31 o
   7  -2  11         12.28         33.88        17.57 o
  -8  -1  11          5.43          9.58         9.64 o
  -7  -1  11         40.11         34.53        10.17 o
  -6  -1  11        239.20        196.31        16.25 o
  -5  -1  11          2.48         -6.27        12.55 o
  -4  -1  11          1.09          0.78         6.93 o
  -3  -1  11         33.94         17.57         8.39 o
  -2  -1  11        167.18        150.72        15.34 o
  -1  -1  11          1.58          2.24         5.28 o
   0  -1  11          2.84          0.42         5.07 o
   1  -1  11        158.25        148.71         9.83 o
   2  -1  11          3.09          3.76        11.29 o
   3  -1  11         65.23         61.48        16.31 o
   4  -1  11        348.26        367.63        27.60 o
   5  -1  11         15.18         23.84        15.06 o
   6  -1  11         85.08         76.54        20.08 o
  -8   0  11         28.83         45.05        11.43 o
  -7   0  11         64.39         59.70        12.33 o
  -6   0  11         10.84         22.93        10.04 o
  -5   0  11        143.65        119.62        17.57 o
  -4   0  11          5.39         -0.52         7.50 o
  -3   0  11         41.63         50.53        12.55 o
  -2   0  11         18.01         29.27         6.82 o
  -1   0  11        135.77        161.69        12.46 o
   0   0  11       2028.72       2108.33        43.45 o
   1   0  11        508.06        496.83        20.84 o
   2   0  11          6.06          3.76        11.29 o
   3   0  11         27.55         -1.25        12.55 o
   4   0  11        112.58        136.76        21.33 o
   5   0  11         61.52         22.58        16.31 o
   6   0  11         57.45         89.08        18.82 o
  -7   1  11          0.07         -4.44         8.87 o
  -6   1  11         78.14         79.02        12.84 o
  -5   1  11         69.62         59.92        13.17 o
  -4   1  11         40.84         66.36        14.43 o
  -3   1  11        220.76        192.92        15.36 o
  -2   1  11        115.11        118.97        10.09 o
  -1   1  11       1209.08       1147.67        24.01 o
   0   1  11        365.05        343.24        18.19 o
   1   1  11          7.74         -3.76         7.98 o
   2   1  11         41.40         55.04        16.31 o
   3   1  11          3.56         27.60        13.80 o
   4   1  11         24.22         48.93        17.57 o
   5   1  11         12.85         11.29        15.06 o
   6   1  11         86.12        133.00        22.58 o
  -7   2  11         24.76         16.84        16.94 o
  -6   2  11         17.73         29.46        11.06 o
  -5   2  11         31.22         25.15        10.17 o
  -4   2  11         26.19         42.35        10.54 o
  -3   2  11         49.90         49.53        11.06 o
  -2   2  11        354.93        391.46        15.56 o
  -1   2  11         53.75         31.86        10.17 o
   0   2  11        154.94        180.36        35.76 o
   1   2  11        151.37        171.76        16.40 o
   2   2  11         15.63         13.42        10.17 o
   3   2  11         18.96         16.31        15.06 o
   4   2  11          4.06         -6.90        13.80 o
   5   2  11         37.19         15.06        15.06 o
  -6   3  11         17.55         14.43        10.54 o
  -5   3  11          0.17          0.90        11.29 o
  -4   3  11         65.87         69.58        12.42 o
  -3   3  11        270.06        294.29        75.28 o
  -2   3  11         14.06          3.82        11.92 o
  -1   3  11          1.33          1.14         9.28 o
   0   3  11          9.85         -0.63        11.92 o
   1   3  11         56.69         50.40        12.33 o
   2   3  11        168.74        193.26        17.74 o
   3   3  11         26.69          4.04        10.17 o
   4   3  11        108.15        112.92        21.33 o
  -5   4  11          0.23         -4.71         9.41 o
  -4   4  11          3.08         -3.82        11.92 o
  -3   4  11          0.76         -2.62         9.95 o
  -2   4  11         63.23         57.42        13.22 o
  -1   4  11         46.55         67.59        13.17 o
   0   4  11          0.17         -5.02        10.65 o
   1   4  11         26.52         10.04        11.43 o
   2   4  11          0.67         -4.97         9.95 o
   3   4  11         72.91         70.71        13.73 o
  -4   5  11          1.47          3.55        10.17 o
  -3   5  11         12.10          1.25        12.55 o
  -2   5  11          0.37         -5.16        13.17 o
  -1   5  11          0.73         -6.59        13.17 o
   0   5  11         29.76         43.66        24.47 o
   1   5  11          1.08          6.08        11.43 o
  -2 -14  12         14.76         -3.76        15.06 o
  -1 -14  12        150.85        150.57        23.84 o
   0 -14  12         24.84         33.88        17.57 o
   1 -14  12          1.92         -1.25        13.80 o
  -4 -13  12         31.97         43.92        17.57 o
  -3 -13  12          8.49          3.76        13.80 o
  -2 -13  12        152.57        150.57        23.84 o
  -1 -13  12          0.11         -6.27        12.55 o
   0 -13  12        171.18        154.33        23.84 o
   1 -13  12        192.41        133.00        21.33 o
   2 -13  12         18.86         29.49        11.53 o
   3 -13  12          5.70         11.92        10.65 o
  -5 -12  12         24.16         22.58        17.57 o
  -4 -12  12          5.97         -6.27        12.55 o
  -3 -12  12         93.10         87.83        18.82 o
  -2 -12  12         43.68         61.48        17.57 o
  -1 -12  12         96.05        107.91        20.08 o
   0 -12  12        210.78        200.75        23.84 o
   1 -12  12          3.12          8.78        13.80 o
   2 -12  12        161.93        179.28        16.40 o
   3 -12  12         79.99         71.57        18.82 o
   4 -12  12          2.26          8.16         9.76 o
  -6 -11  12         12.13          3.76        15.06 o
  -5 -11  12         14.45         35.13        16.31 o
  -4 -11  12         37.71         37.64        16.31 o
  -3 -11  12         22.49         38.90        16.31 o
  -2 -11  12         12.03         25.09        13.80 o
  -1 -11  12        108.58         95.36        18.82 o
   0 -11  12          0.92          0.00        12.55 o
   1 -11  12        137.17        183.85        15.00 o
   2 -11  12          5.28         -3.99         7.98 o
   3 -11  12         58.94         39.52        10.65 o
   4 -11  12         90.12         79.13        13.31 o
   5 -11  12          1.73          2.62        10.17 o
  -6 -10  12          8.24         -1.25        13.80 o
  -5 -10  12         15.71          8.78        13.80 o
  -4 -10  12         12.20         23.84        13.80 o
  -3 -10  12         14.47         -5.02        10.04 o
  -2 -10  12         94.93        105.40        17.57 o
  -1 -10  12         56.84         33.88        12.55 o
   0 -10  12        146.13        145.55        20.08 o
   1 -10  12          0.77         -3.55         7.10 o
   2 -10  12        131.96        117.29        13.31 o
   3 -10  12         82.59         96.03        23.21 o
   4 -10  12         11.73         20.46        10.17 o
   5 -10  12         94.40         91.12        14.43 o
   6 -10  12         20.39         23.44        11.06 o
  -7  -9  12         28.84         20.88        11.06 o
  -6  -9  12         98.37         80.39        13.22 o
  -5  -9  12          1.58         17.57        13.80 o
  -4  -9  12         12.80         28.86        13.80 o
  -3  -9  12         21.74          0.00        12.55 o
  -2  -9  12        123.54         92.85        16.31 o
  -1  -9  12        383.11        385.20        26.35 o
   0  -9  12          5.71         25.09        12.55 o
   1  -9  12        125.05        127.13        12.33 o
   2  -9  12         40.01         44.15        11.29 o
   3  -9  12         20.36         27.42         9.28 o
   4  -9  12        159.74        166.13        15.51 o
   5  -9  12          2.48         -4.44         8.87 o
   6  -9  12         24.18         13.91        10.17 o
  -7  -8  12         55.49         68.02        12.84 o
  -6  -8  12         23.22         28.15        10.17 o
  -5  -8  12        127.30        147.35        14.62 o
  -4  -8  12        367.36        350.07        26.35 o
  -3  -8  12         67.15         62.74        16.31 o
  -2  -8  12         65.98         92.85        17.57 o
  -1  -8  12        343.65        360.10        25.09 o
   0  -8  12        410.12        460.48        27.60 o
   1  -8  12        109.04        105.64        11.95 o
   2  -8  12         22.53         18.57        15.06 o
   3  -8  12          8.43         21.96         8.87 o
   4  -8  12         22.97         18.02         9.64 o
   5  -8  12        120.86        133.00        14.62 o
   6  -8  12         30.86         56.46        18.82 o
  -7  -7  12         36.33         32.62        11.53 o
  -6  -7  12        152.41        166.27        15.97 o
  -5  -7  12         20.37         33.77        11.92 o
  -4  -7  12         34.54         34.06         9.28 o
  -3  -7  12        383.12        336.26        25.09 o
  -2  -7  12          7.02         12.55        11.29 o
  -1  -7  12         29.64         22.58        12.55 o
   0  -7  12         19.95         31.19         8.78 o
   1  -7  12        244.07        258.13        26.35 o
   2  -7  12        233.83        254.74        42.66 o
   3  -7  12          2.26          0.00         7.98 o
   4  -7  12        182.36        160.00        15.08 o
   5  -7  12          1.73         -4.20         8.39 o
   6  -7  12         58.31         86.58        20.08 o
  -8  -6  12          6.58         -1.37         9.64 o
  -7  -6  12         62.51         57.75        11.95 o
  -6  -6  12          0.74          4.39         8.87 o
  -5  -6  12        196.19        186.99        15.51 o
  -4  -6  12        236.67        274.67        21.96 o
  -3  -6  12          6.84         12.55        11.29 o
  -2  -6  12        310.90        340.03        23.84 o
  -1  -6  12        131.47        127.98        17.57 o
   0  -6  12         23.22         23.14         7.84 o
   1  -6  12         31.35         16.94         7.98 o
   2  -6  12         31.57         32.03        13.80 o
   3  -6  12        178.32        168.82        14.62 o
   4  -6  12         14.63         13.80         8.87 o
   5  -6  12         45.81         37.64        15.06 o
   6  -6  12         51.16         37.64        17.57 o
  -8  -5  12         30.54         26.64        11.43 o
  -7  -5  12          0.24          0.25         8.74 o
  -6  -5  12         30.60         41.41        10.65 o
  -5  -5  12          9.76          8.92         7.84 o
  -4  -5  12         56.56         88.50        11.53 o
  -3  -5  12        284.61        285.24        16.40 o
  -2  -5  12          1.76          8.78        11.29 o
  -1  -5  12        121.33        100.38        16.31 o
   0  -5  12        238.69        251.15        16.31 o
   1  -5  12         33.92         57.72         9.76 o
   2  -5  12        148.84        160.47        13.73 o
   3  -5  12          0.03          7.00         8.39 o
   4  -5  12        207.88        207.03        23.84 o
   5  -5  12         11.51         28.86        15.06 o
   6  -5  12          4.19          2.51        13.80 o
  -8  -4  12         43.41         58.18        12.33 o
  -7  -4  12         80.37         81.99        12.84 o
  -6  -4  12          0.69         -5.02        10.04 o
  -5  -4  12          9.74          5.08         8.39 o
  -4  -4  12         13.30         16.90         7.50 o
  -3  -4  12         11.30         13.80         7.98 o
  -2  -4  12        470.70        532.65        19.52 o
  -1  -4  12        135.34        150.57        18.82 o
   0  -4  12        115.77        132.53        11.43 o
   1  -4  12        456.53        503.05        21.33 o
   2  -4  12         71.22         60.75        10.17 o
   3  -4  12          4.81          1.25        11.29 o
   4  -4  12         27.71         30.11        15.06 o
   5  -4  12         16.86          1.25        13.80 o
   6  -4  12         74.52         86.58        20.08 o
  -8  -3  12         57.32         50.78        11.95 o
  -7  -3  12          0.05         -4.64         9.28 o
  -6  -3  12        188.08        194.68        22.58 o
  -5  -3  12         44.91         16.67         9.28 o
  -4  -3  12         11.54          6.60         8.39 o
  -3  -3  12          0.91          1.25         7.50 o
  -2  -3  12          8.49         21.96         7.98 o
  -1  -3  12          4.98         -1.25         6.61 o
   0  -3  12        228.89        253.00        33.25 o
   1  -3  12         58.93         62.96         9.76 o
   2  -3  12         94.26         75.45        26.35 o
   3  -3  12         55.99         61.48        15.06 o
   4  -3  12         43.63         28.86        15.06 o
   5  -3  12          4.84         15.06        13.80 o
   6  -3  12          4.13         -1.25        15.06 o
  -8  -2  12          0.13          8.16        10.65 o
  -7  -2  12          8.82          0.84         9.28 o
  -6  -2  12          0.28         -4.37         8.74 o
  -5  -2  12         30.23         35.25         9.64 o
  -4  -2  12        244.26        246.43        17.28 o
  -3  -2  12        161.17        131.36        13.31 o
  -2  -2  12         62.57         78.83        10.65 o
  -1  -2  12        187.32        195.75        11.33 o
   0  -2  12        293.37        320.62        26.35 o
   1  -2  12         34.21         35.13        13.80 o
   2  -2  12          0.55         11.29        12.55 o
   3  -2  12          0.76         -1.25        12.55 o
   4  -2  12         47.61         63.99        17.57 o
   5  -2  12         11.97         15.06        13.80 o
   6  -2  12         87.49        106.65        21.33 o
  -7  -1  12          0.39          4.79         9.64 o
  -6  -1  12         44.21         39.37        10.54 o
  -5  -1  12         32.59         24.60        18.19 o
  -4  -1  12          3.66         -3.92         7.84 o
  -3  -1  12        240.74        250.80        17.28 o
  -2  -1  12        129.56        110.77        12.42 o
  -1  -1  12         37.95         46.12         7.46 o
   0  -1  12         33.57         48.64         9.28 o
   1  -1  12         46.34         47.68        15.06 o
   2  -1  12        114.51        164.37        21.33 o
   3  -1  12         87.37        101.63        18.82 o
   4  -1  12         33.91         15.06        13.80 o
   5  -1  12         22.85          1.25        15.06 o
   6  -1  12          2.66         36.39        17.57 o
  -7   0  12         12.67         35.76        11.53 o
  -6   0  12         10.23         21.33        14.43 o
  -5   0  12          0.10         11.11         9.41 o
  -4   0  12         65.99         70.35        11.43 o
  -3   0  12        122.02         97.00        18.19 o
  -2   0  12        122.81        126.34        13.22 o
  -1   0  12        106.97        108.19         9.88 o
   0   0  12          0.04          9.84         8.39 o
   1   0  12         13.81         15.06        12.55 o
   2   0  12         59.18         43.92        16.31 o
   3   0  12          8.07          1.25        13.80 o
   4   0  12          9.02         32.62        16.31 o
   5   0  12          0.58         11.29        16.31 o
  -6   1  12          0.35          5.13        10.17 o
  -5   1  12          1.58         -8.47        16.94 o
  -4   1  12          0.44         -4.16        14.43 o
  -3   1  12         31.50         32.13        10.17 o
  -2   1  12          0.61          7.84         8.74 o
  -1   1  12         41.31         32.00        10.65 o
   0   1  12         55.32         61.92        18.82 o
   1   1  12        155.48        150.57        22.58 o
   2   1  12          1.66         -6.27        12.55 o
   3   1  12         23.84          3.76        15.06 o
   4   1  12         28.63         55.21        18.82 o
  -6   2  12          0.23         -1.20        10.17 o
  -5   2  12         12.21         20.68        11.06 o
  -4   2  12          2.58         -6.27        12.55 o
  -3   2  12         32.63         55.81        11.43 o
  -2   2  12         72.66         96.68        15.99 o
  -1   2  12         20.26         14.67        10.17 o
   0   2  12          0.10         -4.64         9.28 o
   1   2  12         84.96         79.94        13.73 o
   2   2  12         94.80        115.43        21.33 o
   3   2  12         17.16         47.68        17.57 o
   4   2  12         25.27         38.90        17.57 o
  -5   3  12          6.35         -3.33        10.17 o
  -4   3  12         10.89          7.74        10.54 o
  -3   3  12          0.08         -4.20         8.39 o
  -2   3  12          3.43         18.82        17.57 o
  -1   3  12         13.83          5.65        15.68 o
   0   3  12         12.74          9.41        15.68 o
   1   3  12         26.21         32.30        11.95 o
   2   3  12          5.39         12.55        16.31 o
  -3   4  12         35.82         35.13        18.82 o
  -2   4  12          1.54         13.05        12.55 o
  -1   4  12         13.24         -5.27        10.54 o
   0   4  12          0.16          0.97        11.43 o
   1   4  12         17.50         13.17        12.42 o
  -2 -13  13          0.01         -5.02        13.80 o
  -1 -13  13        161.49        143.04        22.58 o
   0 -13  13        168.21        154.33        22.58 o
   1 -13  13         17.39         22.58        16.31 o
   2 -13  13          5.27         -1.25        13.80 o
  -4 -12  13         52.27         67.75        18.82 o
  -3 -12  13          2.44         -6.27        13.80 o
  -2 -12  13         56.48         47.68        17.57 o
  -1 -12  13         23.29         20.08        15.06 o
   0 -12  13          5.07         27.60        15.06 o
   1 -12  13         14.58          6.27        13.80 o
   2 -12  13          7.00         -3.47         9.28 o
   3 -12  13          6.72         16.69        10.17 o
  -5 -11  13         32.87         38.90        17.57 o
  -4 -11  13         33.41         16.31        15.06 o
  -3 -11  13        107.75         96.61        18.82 o
  -2 -11  13          5.45          7.53        12.55 o
  -1 -11  13         53.26         60.23        16.31 o
   0 -11  13         59.52         46.42        16.31 o
   1 -11  13        138.68         76.54        17.57 o
   2 -11  13        238.69        215.09        16.79 o
   3 -11  13         79.15         92.44        13.22 o
   4 -11  13          4.09         10.47        10.17 o
  -6 -10  13          0.91         -6.27        13.80 o
  -5 -10  13         30.53         55.21        17.57 o
  -4 -10  13         82.30         79.05        18.82 o
  -3 -10  13         43.57         33.88        15.06 o
  -2 -10  13         71.52         77.79        17.57 o
  -1 -10  13        108.80        110.42        18.82 o
   0 -10  13        305.63        260.98        26.35 o
   1 -10  13        243.14        229.61        25.09 o
   2 -10  13         36.27         28.86        14.43 o
   3 -10  13         75.09         79.42        12.84 o
   4 -10  13        130.73        127.92        14.62 o
   5 -10  13          6.61         -4.64         9.28 o
  -6  -9  13          8.87         17.57        15.06 o
  -5  -9  13         31.44         17.57        13.80 o
  -4  -9  13          0.21          0.00        12.55 o
  -3  -9  13         71.71         82.81        17.57 o
  -2  -9  13         47.38         33.88        13.80 o
  -1  -9  13        115.48        101.63        17.57 o
   0  -9  13         90.95         99.12        17.57 o
   1  -9  13          4.98         15.06        12.55 o
   2  -9  13        116.92         91.28        17.57 o
   3  -9  13         38.50         35.46        10.17 o
   4  -9  13         14.78         -0.06        14.43 o
   5  -9  13         12.00         35.23        11.43 o
  -7  -8  13          9.46          6.06        10.17 o
  -6  -8  13         92.09        117.24        15.68 o
  -5  -8  13          6.66          0.00        13.80 o
  -4  -8  13        111.87        122.96        20.08 o
  -3  -8  13          2.07         -1.25        12.55 o
  -2  -8  13        201.30        202.01        23.84 o
  -1  -8  13         49.14         63.99        16.31 o
   0  -8  13          4.10         -5.65        11.29 o
   1  -8  13         94.55         98.39        11.95 o
   2  -8  13         29.06         30.11         9.76 o
   3  -8  13         55.90         49.50        13.80 o
   4  -8  13         31.75         42.48        17.57 o
   5  -8  13         53.29         53.17        16.31 o
  -7  -7  13          5.40          0.00         9.76 o
  -6  -7  13          2.76          2.63         9.28 o
  -5  -7  13        129.46        116.15        13.31 o
  -4  -7  13        129.03         84.07        17.57 o
  -3  -7  13          2.46         12.55        12.55 o
  -2  -7  13        181.03        195.74        22.58 o
  -1  -7  13         12.76          2.51        11.29 o
   0  -7  13        234.15        264.75        25.09 o
   1  -7  13         88.85         97.75        11.95 o
   2  -7  13         17.96         21.96         8.87 o
   3  -7  13          2.14          0.63         7.98 o
   4  -7  13         70.65         65.77        16.31 o
   5  -7  13         86.42         87.83        20.08 o
  -7  -6  13         11.94          7.69        10.67 o
  -6  -6  13         31.68         36.69        11.06 o
  -5  -6  13         14.03         11.92         8.87 o
  -4  -6  13         60.40        100.38        17.57 o
  -3  -6  13        152.85        102.89        18.82 o
  -2  -6  13         17.61          8.78        11.29 o
  -1  -6  13          9.78         16.31        12.55 o
   0  -6  13         15.78         21.33        13.80 o
   1  -6  13        132.35        137.23        12.84 o
   2  -6  13        123.28        135.56        13.31 o
   3  -6  13          0.06         -5.33        10.67 o
   4  -6  13         52.22         55.21        17.57 o
   5  -6  13          2.30          7.53        15.06 o
   6  -6  13         31.55         10.04        16.31 o
  -7  -5  13         11.68          4.39         9.76 o
  -6  -5  13          1.38         -4.44         8.87 o
  -5  -5  13         24.70         23.84         9.76 o
  -4  -5  13         11.70         32.00         9.76 o
  -3  -5  13         77.42         66.50        16.31 o
  -2  -5  13        649.45        580.93        31.37 o
  -1  -5  13         68.57         51.44        15.06 o
   0  -5  13          2.47         -5.02        11.29 o
   1  -5  13         43.05         37.61         9.28 o
   2  -5  13         56.43         61.90        10.65 o
   3  -5  13        124.18        143.04        20.08 o
   4  -5  13         13.42         21.33        15.06 o
   5  -5  13          6.12         -3.76        13.80 o
   6  -5  13         15.00         12.55        16.31 o
  -7  -4  13          3.41         -3.05        12.55 o
  -6  -4  13         17.39         22.37        11.29 o
  -5  -4  13          3.92         -1.12         8.39 o
  -4  -4  13         79.14        137.81        13.73 o
  -3  -4  13        513.23        445.42        28.86 o
  -2  -4  13         17.03         20.08        12.55 o
  -1  -4  13         26.37         30.11        12.55 o
   0  -4  13        147.86        157.91        13.56 o
   1  -4  13         41.97         38.83        22.58 o
   2  -4  13          5.31          4.23         8.39 o
   3  -4  13          1.77         18.82        13.80 o
   4  -4  13        156.04        146.80        22.58 o
   5  -4  13         26.60         15.06        13.80 o
  -7  -3  13         14.24         19.32        12.55 o
  -6  -3  13         21.67         25.62        10.54 o
  -5  -3  13         19.13         17.50         8.74 o
  -4  -3  13        133.12        104.71        13.73 o
  -3  -3  13          0.00          7.46         8.39 o
  -2  -3  13         39.21         66.50        15.06 o
  -1  -3  13         28.46         27.60        13.80 o
   0  -3  13         18.70         33.25         8.87 o
   1  -3  13         14.34         15.34        14.43 o
   2  -3  13         17.36         -1.25        11.29 o
   3  -3  13         83.35         85.32        18.82 o
   4  -3  13          9.47          6.27        13.80 o
   5  -3  13          0.46          3.76        13.80 o
  -7  -2  13          6.23          2.51        10.17 o
  -6  -2  13         30.70         35.94        11.06 o
  -5  -2  13        136.53        117.52        16.94 o
  -4  -2  13          0.65         -3.24         8.39 o
  -3  -2  13        108.56        106.67        13.31 o
  -2  -2  13          6.81          8.06         8.39 o
  -1  -2  13        101.22        145.55        18.82 o
   0  -2  13         34.26         12.08         8.78 o
   1  -2  13         26.93         36.39        13.80 o
   2  -2  13        714.59        747.81        37.64 o
   3  -2  13        319.55        419.08        30.11 o
   4  -2  13          0.27         -5.65        11.29 o
   5  -2  13          4.05         -1.25        15.06 o
  -6  -1  13          2.98          3.08         9.64 o
  -5  -1  13          7.44         -4.64         9.28 o
  -4  -1  13         68.38         71.61        12.42 o
  -3  -1  13        176.28        172.49        15.51 o
  -2  -1  13         22.05         40.75        10.17 o
  -1  -1  13         42.10         47.68        13.80 o
   0  -1  13         58.89         67.75        16.31 o
   1  -1  13        901.05        821.84        38.90 o
   2  -1  13        273.46        314.93        30.11 o
   3  -1  13          5.24         15.06        15.06 o
   4  -1  13          3.84         17.57        16.31 o
  -6   0  13          2.35         19.47        10.85 o
  -5   0  13         31.90         28.46        13.80 o
  -4   0  13          9.11         12.32         9.64 o
  -3   0  13         83.50         78.73        12.84 o
  -2   0  13         21.81          2.27         9.28 o
  -1   0  13         71.82         62.74        16.31 o
   0   0  13        106.82        117.94        18.82 o
   1   0  13         34.33         35.13        16.31 o
   2   0  13        105.87        136.76        22.58 o
   3   0  13        108.86        101.63        21.33 o
   4   0  13          3.42         20.08        16.31 o
  -5   1  13          0.94         -4.39         9.76 o
  -4   1  13         11.10          8.78        10.65 o
  -3   1  13          5.34         12.33        19.45 o
  -2   1  13         65.83         94.83        15.06 o
  -1   1  13        179.28        160.89        23.21 o
   0   1  13         50.70         20.08        15.06 o
   1   1  13          8.75          6.27        13.80 o
   2   1  13          0.21         21.33        15.06 o
   3   1  13         38.56         22.58        17.57 o
  -4   2  13          7.19          2.56        10.17 o
  -3   2  13          4.40         -0.11         9.64 o
  -2   2  13          4.42          1.25        15.06 o
  -1   2  13          2.67         -4.82         9.64 o
   0   2  13         35.51         43.14        12.84 o
   1   2  13         35.65         35.13        17.57 o
   2   2  13          0.17         21.33        17.57 o
  -3 -12  14         19.18          1.25        13.80 o
  -2 -12  14          4.94         -6.27        12.55 o
  -1 -12  14         44.21         57.72        18.82 o
   0 -12  14         66.79         45.17        17.57 o
   1 -12  14          1.89         17.57        15.06 o
   2 -12  14         12.14          3.76        15.06 o
  -4 -11  14         26.36         36.39        15.06 o
  -3 -11  14          0.01         -5.02        13.80 o
  -2 -11  14         46.55         69.01        18.82 o
  -1 -11  14          5.69         -6.27        12.55 o
   0 -11  14         30.47         20.08        15.06 o
   1 -11  14        178.87        153.08        22.58 o
   2 -11  14          4.54          3.76        13.80 o
   3 -11  14         19.53         35.23        13.17 o
  -5 -10  14         31.20         56.46        18.82 o
  -4 -10  14          8.27         15.06        15.06 o
  -3 -10  14         44.85         57.72        17.57 o
  -2 -10  14         87.54         57.72        17.57 o
  -1 -10  14          3.28          3.76        12.55 o
   0 -10  14         20.52         10.04        13.80 o
   1 -10  14         63.82         18.82        15.06 o
   2 -10  14        197.25        209.54        23.84 o
   3 -10  14         76.15         78.30        13.31 o
   4 -10  14          0.36          5.02         9.76 o
  -5  -9  14         18.42         -1.25        13.80 o
  -4  -9  14         69.82         82.81        18.82 o
  -3  -9  14         37.63         52.70        16.31 o
  -2  -9  14          4.64         -5.65        11.29 o
  -1  -9  14         47.98         37.64        15.06 o
   0  -9  14          5.31         -5.65        11.29 o
   1  -9  14         74.73         45.17        16.31 o
   2  -9  14          0.87         -4.20         8.39 o
   3  -9  14         66.71         83.44        13.31 o
   4  -9  14         74.13        101.64        14.62 o
  -6  -8  14          0.09         -6.27        13.80 o
  -5  -8  14         33.02         30.11        16.31 o
  -4  -8  14          3.31         -6.27        12.55 o
  -3  -8  14         95.93         92.85        18.82 o
  -2  -8  14        179.18        198.25        23.84 o
  -1  -8  14          0.52         -5.65        11.29 o
   0  -8  14         17.83         13.80        12.55 o
   1  -8  14          5.01         -6.27        12.55 o
   2  -8  14         79.51         86.65        12.42 o
   3  -8  14         48.05         47.68        11.53 o
   4  -8  14         10.29         21.02        10.54 o
  -6  -7  14         40.25         33.88        16.31 o
  -5  -7  14          6.11          3.76        12.55 o
  -4  -7  14          3.26         15.06        13.80 o
  -3  -7  14         25.40          1.25        12.55 o
  -2  -7  14         43.90         55.21        16.31 o
  -1  -7  14        110.23        135.51        21.33 o
   0  -7  14         15.20         -2.51        12.55 o
   1  -7  14         11.19         32.62        15.06 o
   2  -7  14          7.32         -4.20         8.39 o
   3  -7  14          4.88         13.03         9.28 o
   4  -7  14         82.82         69.01        18.82 o
  -6  -6  14         43.42         54.86        11.95 o
  -5  -6  14        143.98        153.08        21.33 o
  -4  -6  14          5.53          5.02        12.55 o
  -3  -6  14          0.80         -6.27        12.55 o
  -2  -6  14          3.90         23.84        13.80 o
  -1  -6  14          1.86          1.25        12.55 o
   0  -6  14        119.02         97.87        17.57 o
   1  -6  14        109.07         95.77        12.42 o
   2  -6  14         10.93          8.78         8.87 o
   3  -6  14         63.58         66.50        16.31 o
   4  -6  14          0.25         -6.27        12.55 o
  -6  -5  14         76.42         68.12        13.31 o
  -5  -5  14          0.12         -3.14         8.87 o
  -4  -5  14        133.17        171.90        22.58 o
  -3  -5  14        138.59        166.88        22.58 o
  -2  -5  14         14.53         31.37        15.06 o
  -1  -5  14          1.18         21.33        13.80 o
   0  -5  14          0.66         -5.02        10.04 o
   1  -5  14          3.88          0.19         8.74 o
   2  -5  14         61.16         48.89        14.43 o
   3  -5  14         35.98         53.95        16.31 o
   4  -5  14          4.05         -2.51        13.80 o
  -6  -4  14          0.02         -7.21        14.43 o
  -5  -4  14         33.37         48.50        11.95 o
  -4  -4  14          2.11          0.00        12.55 o
  -3  -4  14         35.20         30.11        15.06 o
  -2  -4  14        208.89        232.12        25.09 o
  -1  -4  14        104.50        153.08        21.33 o
   0  -4  14          1.04         11.29        12.55 o
   1  -4  14         12.92          5.35         8.39 o
   2  -4  14         69.17         76.54        17.57 o
   3  -4  14         14.26         18.82        13.80 o
   4  -4  14          3.51         12.55        13.80 o
  -6  -3  14          0.78         -6.90        13.80 o
  -5  -3  14         10.52         -4.64         9.28 o
  -4  -3  14         51.04         86.22        13.31 o
  -3  -3  14        105.89         95.36        18.82 o
  -2  -3  14          1.75          3.76        12.55 o
  -1  -3  14        127.78        170.64        21.33 o
   0  -3  14         97.56        116.69        18.82 o
   1  -3  14         19.34         31.37        15.06 o
   2  -3  14         15.11         21.33        13.80 o
   3  -3  14          2.83         16.31        15.06 o
   4  -3  14         32.02         53.95        18.82 o
  -5  -2  14         13.16         -2.51         9.76 o
  -4  -2  14          0.53         -4.37         8.74 o
  -3  -2  14          7.88         15.06        13.80 o
  -2  -2  14        122.34        126.73        20.08 o
  -1  -2  14         92.28        102.89        18.82 o
   1  -2  14        109.59        122.96        20.08 o
   2  -2  14          2.63         -5.02        13.80 o
   3  -2  14         38.99         67.75        18.82 o
  -5  -1  14         87.41        100.19        16.94 o
  -4  -1  14         16.61         10.97        10.17 o
  -3  -1  14          2.27          0.60        13.80 o
  -2  -1  14         14.64         23.84        15.06 o
   0  -1  14         14.13         10.04        13.80 o
   1  -1  14         26.57         12.55        13.80 o
   2  -1  14         28.66         23.84        16.31 o
   3  -1  14         76.04         57.72        20.08 o
  -4   0  14          0.46          5.13        10.17 o
  -3   0  14         26.08         38.90        11.53 o
  -2   0  14          0.57          8.78        12.55 o
   0   0  14         66.47         86.58        18.82 o
   1   0  14         60.10         60.23        18.82 o
   2   0  14          0.56         15.06        16.31 o
  -2   1  14          9.67         15.06        16.31 o
   0   1  14          0.24         -7.53        15.06 o
  -2 -11  15          0.14          0.00        12.55 o
  -1 -11  15         75.78         75.28        20.08 o
   0 -11  15          1.47          0.00        13.80 o
   1 -11  15         13.40         17.57        15.06 o
  -3 -10  15          1.46          8.78        13.80 o
  -2 -10  15        126.67        115.43        21.33 o
  -1 -10  15          1.15         16.31        15.06 o
   0 -10  15         88.39         87.83        20.08 o
   1 -10  15         68.30         87.83        20.08 o
   2 -10  15          4.84         -6.27        12.55 o
  -4  -9  15          0.01          7.53        15.06 o
  -3  -9  15         72.27         36.39        16.31 o
  -2  -9  15         18.70         17.57        15.06 o
  -1  -9  15         14.93          3.76        13.80 o
   0  -9  15         67.60         53.95        17.57 o
   1  -9  15          2.24         -6.90        13.80 o
   2  -9  15        101.49         86.58        18.82 o
  -4  -8  15         17.36         42.66        17.57 o
  -3  -8  15         22.56          8.78        13.80 o
  -2  -8  15         26.44         20.08        15.06 o
  -1  -8  15          7.98         11.29        13.80 o
   0  -8  15          0.25          6.27        15.06 o
   1  -8  15         47.95         28.86        16.31 o
   2  -8  15          7.57         -5.02        12.55 o
   3  -8  15         48.51         56.62        25.09 o
  -5  -7  15          5.09         -6.90        13.80 o
  -4  -7  15          1.45          7.53        13.80 o
  -3  -7  15         23.36         15.06        15.06 o
  -2  -7  15          9.92         11.29        15.06 o
  -1  -7  15         18.31         12.55        15.06 o
   0  -7  15        102.75        129.24        21.33 o
   1  -7  15          5.17         -6.27        12.55 o
   2  -7  15         27.41         17.57        15.06 o
   3  -7  15         42.31         31.37        16.31 o
  -5  -6  15          6.84         -6.27        12.55 o
  -4  -6  15          1.87         -5.02        13.80 o
  -3  -6  15          7.16         27.60        16.31 o
  -2  -6  15         67.58         74.03        18.82 o
  -1  -6  15        206.05        238.40        26.35 o
   0  -6  15         61.75         52.70        16.31 o
   1  -6  15          2.30         -2.51        13.80 o
   2  -6  15          1.36         13.80         9.76 o
   3  -6  15          1.47         -6.27        12.55 o
  -5  -5  15         27.49         48.93        17.57 o
  -4  -5  15         40.77         38.90        16.31 o
  -3  -5  15          4.18         28.86        15.06 o
  -2  -5  15         77.25         92.85        18.82 o
  -1  -5  15          0.25         -5.02        12.55 o
   0  -5  15         12.98         16.31        13.80 o
   1  -5  15         25.61         45.17        16.31 o
   2  -5  15          0.38          6.27        13.80 o
   3  -5  15          0.43          2.51        13.80 o
  -4  -4  15          8.89          0.00        13.80 o
  -3  -4  15        181.34        195.74        25.09 o
  -2  -4  15          1.14          3.76        13.80 o
  -1  -4  15         34.89         46.42        16.31 o
   0  -4  15          1.59          0.00        12.55 o
   2  -4  15          9.36         12.55        13.80 o
  -4  -3  15          7.43         -2.51        13.80 o
  -3  -3  15         15.60          8.78        13.80 o
  -2  -3  15         60.74         43.92        17.57 o
  -1  -3  15         87.76        101.63        20.08 o
   2  -3  15          8.70         35.13        16.31 o
  -3  -2  15         63.31         92.85        20.08 o
  -2  -2  15          6.01          2.51        13.80 o
   1  -2  15         12.12          8.78        13.80 o
  -2  -1  15         19.38         55.21        17.57 o
  -2  -8  16          0.93          2.51        15.06 o
  -1  -8  16         11.27         -1.25        15.06 o
   0  -8  16          1.19         15.06        16.31 o
  -2  -7  16         42.37         43.92        18.82 o
  -1  -7  16         10.60         -7.53        15.06 o
   0  -7  16         19.16         37.64        17.57 o
   1  -7  16         21.49         57.72        18.82 o
  -2  -6  16          4.33         15.06        15.06 o
  -1  -6  16          5.06          2.51        15.06 o
   0  -6  16         32.33         35.13        16.31 o
  -2  -5  16         55.81         66.50        20.08 o
  -1  -5  16         46.34         50.19        18.82 o
   0  -5  16         12.26          5.02        15.06 o
                                                
